# Supplementary material for: (1R,2R)-N,N′-Bis(ferrocenylmeth­yl)-1,2-diphenyl­ethane-1,2-diamine
Source: Acta Crystallogr Sect E Struct Rep Online. 2010 Jul 21;66(Pt 8):m989. doi: 10.1107/S1600536810024293 (PMC3007283; doi:10.1107/S1600536810024293)
Supplement: Supplementary file 1 [file e-66-0m989-sup1.cif]

##############################################################################
###                                                                        ###
###        Electronic paper (Acta Crystallographica Section E)             ###
###                                                                        ###
##############################################################################
#                                                                            #
# This CIF contains the data in a paper accepted for publication in Acta     #
# Crystallographica Section E. It conforms to the requirements of Notes      #
# for Authors for Section E, and has been peer reviewed under the auspices   #
# of the IUCr Commission on Journals.                                        #
#                                                                            #
# Full details of the Crystallographic Information File format               #
# are given in the paper "The Crystallographic Information File (CIF):       #
# a New Standard Archive File for Crystallography" by S. R. Hall, F. H.      #
# Allen and I. D. Brown [Acta Cryst. (1991), A47, 655-685].                  #
#                                                                            #
# The current version of the core CIF dictionary is obtainable from          #
# ftp://ftp.iucr.org/pub/cif_core.dic. The current version number is 2.4.    #
#                                                                            #
# Software is freely available for graphical display of the structure(s) in  #
# this CIF.  For information consult the CIF home page http://www.iucr.org/  #
# cif/home.html                                                              #
#                                                                            #
# This file may be used for bona fide research purposes within the           #
# scientific community so long as proper attribution is given to the journal # 
# article from which it was obtained.                                        #
#                                                                            #
##############################################################################
                                             
data_I
_audit_creation_method     SHELXL-97
_chemical_name_systematic
;
(1<i>R</i>,2<i>R</i>)-<i>N</i>,<i>N</i>'-Bis(ferrocenylmethyl)-1,2-
diphenylethane-1,2-diamine
;
_chemical_name_common     ?
_chemical_formula_moiety     'C36 H36 Fe2 N2'
_chemical_formula_sum     'C36 H36 Fe2 N2'
_chemical_formula_iupac     '[Fe2 (C5 H5)2 (C26 H26 N2)]'
_chemical_formula_weight     608.37
_chemical_melting_point     ?
_symmetry_cell_setting     orthorhombic
_symmetry_space_group_name_H-M     'P 21 21 21'
_symmetry_space_group_name_Hall     'P 2ac 2ab'
loop_
    _symmetry_equiv_pos_as_xyz
    'x, y, z'
    '-x+1/2, -y, z+1/2'
    'x+1/2, -y+1/2, -z'
    '-x, y+1/2, -z+1/2'
_cell_length_a     9.5080(2)
_cell_length_b     9.5700(2)
_cell_length_c     32.3680(7)
_cell_angle_alpha     90.00
_cell_angle_beta     90.00
_cell_angle_gamma     90.00
_cell_volume     2945.21(11)
_cell_formula_units_Z     4
_cell_measurement_reflns_used     36065
_cell_measurement_theta_min     3.0
_cell_measurement_theta_max     27.4
_cell_measurement_temperature     295.0(10)
_exptl_crystal_description     'chunk'
_exptl_crystal_colour     'yellow'
_exptl_crystal_size_max     0.36
_exptl_crystal_size_mid     0.20
_exptl_crystal_size_min     0.18
_exptl_crystal_density_diffrn     1.372
_exptl_crystal_density_meas     ?
_exptl_crystal_density_method     'not measured'
_exptl_crystal_F_000     1272
_exptl_absorpt_coefficient_mu     1.013
_exptl_absorpt_correction_type     multi-scan
_exptl_absorpt_process_details     '(ABSCOR; Higashi, 1995)'
_exptl_absorpt_correction_T_min     0.7119
_exptl_absorpt_correction_T_max     0.8387
_exptl_special_details
;
;
_diffrn_ambient_temperature     295.0(10)
_diffrn_radiation_type     MoK\a
_diffrn_radiation_wavelength     0.71073
_diffrn_radiation_source     'rolling anode'
_diffrn_radiation_monochromator     graphite
_diffrn_measurement_device_type     'Rigaku R-AXIS RAPID/ZJUG'
_diffrn_measurement_method     \w
_diffrn_detector_area_resol_mean     10.00
_diffrn_reflns_number     45235
_diffrn_reflns_av_R_equivalents     0.0355
_diffrn_reflns_av_sigmaI/netI     0.0241
_diffrn_reflns_theta_min     3.02
_diffrn_reflns_theta_max     27.43
_diffrn_reflns_theta_full     27.43
_diffrn_measured_fraction_theta_max     0.997
_diffrn_measured_fraction_theta_full     0.997
_diffrn_reflns_limit_h_min     -12
_diffrn_reflns_limit_h_max     11
_diffrn_reflns_limit_k_min     -12
_diffrn_reflns_limit_k_max     12
_diffrn_reflns_limit_l_min     -41
_diffrn_reflns_limit_l_max     41
_diffrn_standards_number     ?
_diffrn_standards_interval_count     ?
_diffrn_standards_interval_time     ?
_diffrn_standards_decay_%     ?
_refine_special_details
;
Refinement of <i>F</i>^2^ against ALL reflections. The weighted <i>R</i>-factor
<i>wR</i> and goodness of fit <i>S</i> are based on <i>F</i>^2^, conventional
<i>R</i>-factors <i>R</i> are based on <i>F</i>, with <i>F</i> set to zero for
negative <i>F</i>^2^. The threshold expression of <i>F</i>^2^ >
\s(<i>F</i>^2^) is used only for calculating <i>R</i>-factors(gt) <i>etc</i>.
and is not relevant to the choice of reflections for refinement.
<i>R</i>-factors based on <i>F</i>^2^ are statistically about twice as large
as those based on <i>F</i>, and <i>R</i>- factors based on ALL data will be
even larger.
;
_reflns_number_total     6726
_reflns_number_gt     5515
_reflns_threshold_expression     I>2sigma(I)
_refine_ls_structure_factor_coef     Fsqd
_refine_ls_matrix_type     full
_refine_ls_R_factor_all     0.0421
_refine_ls_R_factor_gt     0.0297
_refine_ls_wR_factor_gt     0.0688
_refine_ls_wR_factor_ref     0.0765
_refine_ls_goodness_of_fit_ref     1.005
_refine_ls_restrained_S_all     1.061
_refine_ls_number_reflns     6726
_refine_ls_number_parameters     361
_refine_ls_number_restraints     30
_refine_ls_hydrogen_treatment     constr
_refine_ls_weighting_scheme     calc
_refine_ls_weighting_details
         'calc w=1/[\s^2^(Fo^2^)+(0.0379P)^2^+0.4974P] where P=(Fo^2^+2Fc^2^)/3'
_atom_sites_solution_hydrogens     geom
_atom_sites_solution_primary     direct
_atom_sites_solution_secondary     difmap
_refine_ls_shift/su_max     0.001
_refine_ls_shift/su_mean     0.000
_refine_diff_density_max     0.372
_refine_diff_density_min     -0.233
_refine_ls_extinction_method     none
_refine_ls_extinction_coef     ?
_refine_ls_abs_structure_details     'Flack (1983), 2915 Friedel pairs'
_refine_ls_abs_structure_Flack     -0.006(14)
loop_
    _atom_type_symbol
    _atom_type_description
    _atom_type_scat_dispersion_real
    _atom_type_scat_dispersion_imag
    _atom_type_scat_source
    'C' 'C' 0.0033 0.0016
                         'International Tables Vol C Tables 4.2.6.8 and 6.1.1.4'
    'H' 'H' 0.0000 0.0000
                         'International Tables Vol C Tables 4.2.6.8 and 6.1.1.4'
    'N' 'N' 0.0061 0.0033
                         'International Tables Vol C Tables 4.2.6.8 and 6.1.1.4'
    'Fe' 'Fe' 0.3463 0.8444
                         'International Tables Vol C Tables 4.2.6.8 and 6.1.1.4'
_computing_data_collection     'PROCESS-AUTO (Rigaku, 2006)'
_computing_cell_refinement     'PROCESS-AUTO (Rigaku, 2006)'
_computing_data_reduction     'CrystalStructure (Rigaku, 2007)'
_computing_structure_solution     'SHELXS97 (Sheldrick, 2008)'
_computing_structure_refinement     'SHELXL97 (Sheldrick, 2008)'
_computing_molecular_graphics     'ORTEP-3 for Windows (Farrugia, 1997)'
_computing_publication_material     'WinGX (Farrugia, 1999)'
loop_
    _atom_site_type_symbol
    _atom_site_label
    _atom_site_fract_x
    _atom_site_fract_y
    _atom_site_fract_z
    _atom_site_U_iso_or_equiv
    _atom_site_adp_type
    _atom_site_calc_flag
    _atom_site_refinement_flags
    _atom_site_occupancy
    _atom_site_disorder_assembly
    _atom_site_disorder_group
    Fe Fe1 0.43233(3) 0.37036(4) 0.323961(10) 0.04776(9) Uani d . 1 . .
    Fe Fe2 0.94810(3) 0.90157(4) 0.321361(10) 0.04747(9) Uani d . 1 . .
    N N2 0.9684(2) 0.5571(2) 0.41297(5) 0.0485(5) Uani d . 1 . .
    H H102 0.9423 0.5072 0.3922 0.058 Uiso d R 1 . .
    N N1 0.7154(2) 0.4016(2) 0.40061(6) 0.0503(5) Uani d . 1 . .
    H H101 0.6563 0.4670 0.3950 0.060 Uiso d R 1 . .
    C C3 0.6747(2) 0.4068(3) 0.47784(7) 0.0452(5) Uani d . 1 . .
    C C2 0.8515(2) 0.5632(3) 0.44242(6) 0.0409(5) Uani d . 1 . .
    H H2 0.7853 0.6356 0.4335 0.049 Uiso calc R 1 . .
    C C1 0.7758(2) 0.4207(3) 0.44201(6) 0.0425(5) Uani d . 1 . .
    H H1 0.8481 0.3486 0.4456 0.051 Uiso calc R 1 . .
    C C9 0.9024(2) 0.5980(2) 0.48587(6) 0.0401(5) Uani d . 1 . .
    C C8 0.7111(3) 0.3287(3) 0.51228(8) 0.0598(7) Uani d . 1 . .
    H H8 0.7931 0.2757 0.5121 0.072 Uiso calc R 1 . .
    C C14 1.0251(3) 0.5382(3) 0.50131(7) 0.0500(6) Uani d . 1 . .
    H H14 1.0819 0.4847 0.4841 0.060 Uiso calc R 1 . .
    C C15 0.6487(3) 0.2668(3) 0.39368(8) 0.0548(6) Uani d . 1 . .
    H H15A 0.5734 0.2541 0.4135 0.066 Uiso calc R 1 . .
    H H15B 0.7172 0.1930 0.3980 0.066 Uiso calc R 1 . .
    C C26 1.0090(2) 0.6932(3) 0.39546(7) 0.0471(5) Uani d . 1 . .
    H H26A 1.1022 0.6851 0.3835 0.057 Uiso calc R 1 . .
    H H26B 1.0139 0.7613 0.4176 0.057 Uiso calc R 1 . .
    C C10 0.8224(3) 0.6798(3) 0.51214(8) 0.0521(6) Uani d . 1 . .
    H H10 0.7415 0.7229 0.5023 0.063 Uiso calc R 1 . .
    C C31 0.8056(2) 0.8517(3) 0.36615(8) 0.0549(6) Uani d . 1 . .
    H H31 0.7851 0.9072 0.3909 0.066 Uiso calc R 1 . .
    C C16 0.5904(3) 0.2557(3) 0.35076(7) 0.0508(6) Uani d . 1 . .
    C C27 0.9096(2) 0.7459(2) 0.36297(6) 0.0422(5) Uani d . 1 . .
    C C13 1.0632(3) 0.5577(3) 0.54203(8) 0.0601(7) Uani d . 1 . .
    H H13 1.1450 0.5166 0.5520 0.072 Uiso calc R 1 . .
    C C12 0.9821(3) 0.6369(4) 0.56794(8) 0.0678(8) Uani d . 1 . .
    H H12 1.0083 0.6489 0.5954 0.081 Uiso calc R 1 . .
    C C28 0.9022(3) 0.6931(3) 0.32162(7) 0.0543(6) Uani d . 1 . .
    H H28 0.9614 0.6189 0.3101 0.065 Uiso calc R 1 . .
    C C11 0.8618(3) 0.6985(3) 0.55323(9) 0.0652(8) Uani d . 1 . .
    H H11 0.8066 0.7527 0.5707 0.078 Uiso calc R 1 . .
    C C4 0.5492(3) 0.4811(3) 0.47917(8) 0.0598(6) Uani d . 1 . .
    H H4 0.5218 0.5326 0.4562 0.072 Uiso calc R 1 . .
    C C6 0.5039(4) 0.4050(4) 0.54768(10) 0.0793(10) Uani d . 1 . .
    H H6 0.4477 0.4053 0.5712 0.095 Uiso calc R 1 . .
    C C20 0.4766(3) 0.1674(3) 0.33873(9) 0.0592(7) Uani d . 1 . .
    H H20 0.4212 0.1076 0.3572 0.071 Uiso calc R 1 . .
    C C17 0.6403(3) 0.3242(3) 0.31475(8) 0.0614(7) Uani d . 1 . .
    H H17 0.7176 0.3918 0.3136 0.074 Uiso calc R 1 . .
    C C29 0.7979(3) 0.7670(4) 0.30013(9) 0.0698(9) Uani d . 1 . .
    H H29 0.7720 0.7531 0.2711 0.084 Uiso calc R 1 . .
    C C32 1.1195(4) 1.0080(4) 0.34107(11) 0.0839(10) Uani d U 1 . .
    H H32 1.1612 1.0017 0.3687 0.101 Uiso calc R 1 . .
    C C5 0.4645(3) 0.4805(3) 0.51363(10) 0.0715(8) Uani d . 1 . .
    H H5 0.3809 0.5311 0.5138 0.086 Uiso calc R 1 . .
    C C30 0.7372(3) 0.8646(3) 0.32714(10) 0.0702(8) Uani d . 1 . .
    H H30 0.6614 0.9302 0.3204 0.084 Uiso calc R 1 . .
    C C24 0.2309(3) 0.4341(4) 0.31180(11) 0.0801(9) Uani d . 1 . .
    H H24 0.1606 0.3797 0.2966 0.096 Uiso calc R 1 . .
    C C18 0.5570(3) 0.2791(4) 0.28069(8) 0.0732(9) Uani d . 1 . .
    H H18 0.5676 0.3094 0.2519 0.088 Uiso calc R 1 . .
    C C19 0.4575(3) 0.1810(3) 0.29560(9) 0.0710(8) Uani d . 1 . .
    H H19 0.3866 0.1324 0.2790 0.085 Uiso calc R 1 . .
    C C7 0.6253(4) 0.3293(4) 0.54704(9) 0.0785(9) Uani d . 1 . .
    H H7 0.6511 0.2775 0.5701 0.094 Uiso calc R 1 . .
    C C23 0.3212(4) 0.5237(4) 0.29493(11) 0.0834(10) Uani d . 1 . .
    H H23 0.3270 0.5443 0.2653 0.100 Uiso calc R 1 . .
    C C25 0.2527(4) 0.4278(5) 0.35312(12) 0.0930(12) Uani d U 1 . .
    H H25 0.1993 0.3707 0.3728 0.112 Uiso calc R 1 . .
    C C35 1.0710(4) 0.9670(4) 0.27345(10) 0.0883(11) Uani d . 1 . .
    H H35 1.0729 0.9273 0.2456 0.106 Uiso calc R 1 . .
    C C33 1.0145(4) 1.1026(4) 0.32899(12) 0.0847(10) Uani d U 1 . .
    H H33 0.9704 1.1742 0.3463 0.102 Uiso calc R 1 . .
    C C34 0.9860(4) 1.0758(4) 0.28695(11) 0.0871(10) Uani d . 1 . .
    H H34 0.9163 1.1252 0.2701 0.104 Uiso calc R 1 . .
    C C21 0.3648(5) 0.5201(5) 0.36307(12) 0.1072(15) Uani d U 1 . .
    H H21 0.4018 0.5418 0.3906 0.129 Uiso calc R 1 . .
    C C36 1.1550(3) 0.9248(5) 0.30731(13) 0.0906(12) Uani d . 1 . .
    H H36 1.2259 0.8504 0.3070 0.109 Uiso calc R 1 . .
    C C22 0.4070(4) 0.5806(4) 0.32431(17) 0.1047(13) Uani d U 1 . .
    H H22 0.4802 0.6512 0.3200 0.126 Uiso calc R 1 . .
loop_
    _atom_site_aniso_label
    _atom_site_aniso_U_11
    _atom_site_aniso_U_22
    _atom_site_aniso_U_33
    _atom_site_aniso_U_12
    _atom_site_aniso_U_13
    _atom_site_aniso_U_23
    Fe1 0.05325(19) 0.04715(19) 0.04286(16) 0.00223(15) 0.00165(15) -0.00436(15)
    Fe2 0.04937(17) 0.0520(2) 0.04101(16) -0.00561(15) 0.00362(15) 0.00793(15)
    N2 0.0538(11) 0.0516(12) 0.0402(10) 0.0026(9) 0.0066(9) 0.0041(8)
    N1 0.0605(11) 0.0488(12) 0.0416(10) -0.0036(10) -0.0095(9) 0.0006(9)
    C3 0.0511(12) 0.0417(13) 0.0426(11) -0.0078(10) -0.0028(9) 0.0007(10)
    C2 0.0410(11) 0.0424(13) 0.0395(11) 0.0026(9) -0.0006(9) 0.0067(9)
    C1 0.0450(11) 0.0431(13) 0.0393(11) 0.0010(10) -0.0028(9) 0.0029(9)
    C9 0.0372(10) 0.0403(12) 0.0427(11) -0.0056(9) 0.0007(9) 0.0022(9)
    C8 0.0799(18) 0.0500(16) 0.0495(14) 0.0002(14) 0.0017(13) 0.0085(12)
    C14 0.0457(13) 0.0517(15) 0.0528(14) 0.0016(11) -0.0024(10) 0.0005(11)
    C15 0.0597(15) 0.0459(15) 0.0588(14) -0.0028(11) -0.0106(12) -0.0009(12)
    C26 0.0458(12) 0.0544(15) 0.0413(11) -0.0063(10) 0.0005(10) 0.0051(10)
    C10 0.0434(12) 0.0559(16) 0.0572(14) 0.0022(11) -0.0015(11) -0.0082(12)
    C31 0.0498(13) 0.0582(17) 0.0565(14) -0.0026(12) 0.0170(11) 0.0018(12)
    C16 0.0503(14) 0.0485(14) 0.0535(13) 0.0061(11) -0.0017(11) -0.0110(11)
    C27 0.0425(12) 0.0466(13) 0.0374(10) -0.0068(10) 0.0061(9) 0.0022(9)
    C13 0.0526(14) 0.0753(18) 0.0523(13) -0.0063(14) -0.0145(13) 0.0087(12)
    C12 0.0673(17) 0.090(2) 0.0458(14) -0.0214(16) -0.0069(12) -0.0039(14)
    C28 0.0700(15) 0.0517(14) 0.0412(11) -0.0092(12) -0.0013(12) -0.0028(12)
    C11 0.0606(17) 0.075(2) 0.0603(16) -0.0106(15) 0.0087(14) -0.0234(15)
    C4 0.0498(14) 0.0714(18) 0.0582(14) 0.0008(13) -0.0009(13) 0.0028(12)
    C6 0.091(2) 0.076(2) 0.0701(19) -0.0240(19) 0.0350(17) -0.0107(17)
    C20 0.0592(15) 0.0398(14) 0.0786(17) 0.0041(11) -0.0131(13) -0.0091(12)
    C17 0.0529(14) 0.078(2) 0.0527(15) 0.0027(13) 0.0100(12) -0.0141(14)
    C29 0.0742(19) 0.084(2) 0.0510(15) -0.0227(17) -0.0184(14) 0.0103(15)
    C32 0.0736(19) 0.105(3) 0.0736(19) -0.0429(19) -0.0034(16) 0.0102(19)
    C5 0.0549(17) 0.080(2) 0.0794(18) -0.0115(15) 0.0153(15) -0.0085(16)
    C30 0.0423(12) 0.083(2) 0.086(2) -0.0008(13) -0.0033(14) 0.0305(19)
    C24 0.0648(17) 0.080(2) 0.096(3) 0.0132(17) -0.0069(17) 0.0020(19)
    C18 0.0751(19) 0.096(2) 0.0483(14) 0.0130(19) 0.0027(15) -0.0240(14)
    C19 0.0755(19) 0.0642(19) 0.0734(18) 0.0088(17) -0.0200(16) -0.0295(15)
    C7 0.117(3) 0.067(2) 0.0517(15) -0.013(2) 0.0089(17) 0.0135(14)
    C23 0.091(2) 0.079(3) 0.080(2) 0.013(2) 0.0009(19) 0.0228(19)
    C25 0.096(2) 0.097(3) 0.086(2) 0.045(2) 0.039(2) 0.023(2)
    C35 0.103(3) 0.100(3) 0.0622(18) -0.026(2) 0.026(2) 0.0171(18)
    C33 0.099(2) 0.0587(18) 0.096(2) -0.0257(17) 0.0102(19) 0.0013(17)
    C34 0.099(2) 0.077(2) 0.085(2) -0.020(2) -0.0014(19) 0.0404(19)
    C21 0.129(3) 0.111(3) 0.081(2) 0.075(2) -0.046(2) -0.057(2)
    C36 0.0541(16) 0.097(3) 0.121(3) -0.0101(18) 0.0260(18) 0.023(2)
    C22 0.088(2) 0.0461(18) 0.180(4) 0.0015(16) -0.009(3) -0.010(2)
_geom_special_details
;
All e.s.d.'s (except the e.s.d. in the dihedral angle between two l.s. planes)
are estimated using the full covariance matrix. The cell e.s.d.'s are taken
into account individually in the estimation of e.s.d.'s in distances, angles
and torsion angles; correlations between e.s.d.'s in cell parameters are only
used when they are defined by crystal symmetry. An approximate (isotropic)
treatment of cell e.s.d.'s is used for estimating e.s.d.'s involving l.s.
planes.
;
loop_
    _geom_bond_atom_site_label_1
    _geom_bond_atom_site_label_2
    _geom_bond_site_symmetry_2
    _geom_bond_distance
    _geom_bond_publ_flag
    Fe1 C21 . 2.017(3) ?
    Fe1 C22 . 2.027(3) ?
    Fe1 C25 . 2.028(3) ?
    Fe1 C18 . 2.032(3) ?
    Fe1 C23 . 2.038(3) ?
    Fe1 C20 . 2.044(3) ?
    Fe1 C19 . 2.045(3) ?
    Fe1 C24 . 2.048(3) ?
    Fe1 C17 . 2.048(3) ?
    Fe1 C16 . 2.053(3) ?
    Fe2 C32 . 2.025(3) ?
    Fe2 C36 . 2.031(3) ?
    Fe2 C34 . 2.037(3) ?
    Fe2 C33 . 2.040(3) ?
    Fe2 C35 . 2.040(3) ?
    Fe2 C31 . 2.041(2) ?
    Fe2 C27 . 2.041(2) ?
    Fe2 C28 . 2.043(3) ?
    Fe2 C29 . 2.042(3) ?
    Fe2 C30 . 2.045(3) ?
    N2 C2 . 1.466(3) ?
    N2 C26 . 1.472(3) ?
    N2 H102 . 0.8600 ?
    N1 C15 . 1.455(3) ?
    N1 C1 . 1.469(3) ?
    N1 H101 . 0.8599 ?
    C3 C8 . 1.386(3) ?
    C3 C4 . 1.389(3) ?
    C3 C1 . 1.513(3) ?
    C2 C9 . 1.524(3) ?
    C2 C1 . 1.542(3) ?
    C2 H2 . 0.9800 ?
    C1 H1 . 0.9800 ?
    C9 C10 . 1.384(3) ?
    C9 C14 . 1.393(3) ?
    C8 C7 . 1.389(4) ?
    C8 H8 . 0.9300 ?
    C14 C13 . 1.379(3) ?
    C14 H14 . 0.9300 ?
    C15 C16 . 1.500(3) ?
    C15 H15A . 0.9700 ?
    C15 H15B . 0.9700 ?
    C26 C27 . 1.501(3) ?
    C26 H26A . 0.9700 ?
    C26 H26B . 0.9700 ?
    C10 C11 . 1.393(4) ?
    C10 H10 . 0.9300 ?
    C31 C27 . 1.419(3) ?
    C31 C30 . 1.426(4) ?
    C31 H31 . 0.9800 ?
    C16 C17 . 1.419(4) ?
    C16 C20 . 1.427(4) ?
    C27 C28 . 1.432(3) ?
    C13 C12 . 1.368(4) ?
    C13 H13 . 0.9300 ?
    C12 C11 . 1.371(4) ?
    C12 H12 . 0.9300 ?
    C28 C29 . 1.403(4) ?
    C28 H28 . 0.9800 ?
    C11 H11 . 0.9300 ?
    C4 C5 . 1.376(4) ?
    C4 H4 . 0.9300 ?
    C6 C7 . 1.363(5) ?
    C6 C5 . 1.370(5) ?
    C6 H6 . 0.9300 ?
    C20 C19 . 1.414(4) ?
    C20 H20 . 0.9800 ?
    C17 C18 . 1.425(4) ?
    C17 H17 . 0.9800 ?
    C29 C30 . 1.403(4) ?
    C29 H29 . 0.9800 ?
    C32 C36 . 1.394(5) ?
    C32 C33 . 1.403(5) ?
    C32 H32 . 0.9800 ?
    C5 H5 . 0.9300 ?
    C30 H30 . 0.9800 ?
    C24 C23 . 1.331(5) ?
    C24 C25 . 1.355(5) ?
    C24 H24 . 0.9800 ?
    C18 C19 . 1.418(4) ?
    C18 H18 . 0.9800 ?
    C19 H19 . 0.9800 ?
    C7 H7 . 0.9300 ?
    C23 C22 . 1.366(5) ?
    C23 H23 . 0.9800 ?
    C25 C21 . 1.422(6) ?
    C25 H25 . 0.9800 ?
    C35 C34 . 1.388(5) ?
    C35 C36 . 1.415(5) ?
    C35 H35 . 0.9800 ?
    C33 C34 . 1.411(5) ?
    C33 H33 . 0.9800 ?
    C34 H34 . 0.9800 ?
    C21 C22 . 1.439(6) ?
    C21 H21 . 0.9800 ?
    C36 H36 . 0.9800 ?
    C22 H22 . 0.9800 ?
loop_
    _geom_angle_atom_site_label_1
    _geom_angle_atom_site_label_2
    _geom_angle_atom_site_label_3
    _geom_angle_site_symmetry_1
    _geom_angle_site_symmetry_3
    _geom_angle
    _geom_angle_publ_flag
    C21 Fe1 C22 . . 41.69(17) ?
    C21 Fe1 C25 . . 41.16(17) ?
    C22 Fe1 C25 . . 68.18(17) ?
    C21 Fe1 C18 . . 157.5(2) ?
    C22 Fe1 C18 . . 119.99(18) ?
    C25 Fe1 C18 . . 158.24(17) ?
    C21 Fe1 C23 . . 67.22(15) ?
    C22 Fe1 C23 . . 39.29(15) ?
    C25 Fe1 C23 . . 65.34(14) ?
    C18 Fe1 C23 . . 107.09(14) ?
    C21 Fe1 C20 . . 126.43(17) ?
    C22 Fe1 C20 . . 165.16(17) ?
    C25 Fe1 C20 . . 108.78(14) ?
    C18 Fe1 C20 . . 68.46(13) ?
    C23 Fe1 C20 . . 154.00(14) ?
    C21 Fe1 C19 . . 161.5(2) ?
    C22 Fe1 C19 . . 153.65(19) ?
    C25 Fe1 C19 . . 123.20(17) ?
    C18 Fe1 C19 . . 40.69(13) ?
    C23 Fe1 C19 . . 119.45(14) ?
    C20 Fe1 C19 . . 40.45(11) ?
    C21 Fe1 C24 . . 67.14(15) ?
    C22 Fe1 C24 . . 66.07(16) ?
    C25 Fe1 C24 . . 38.83(14) ?
    C18 Fe1 C24 . . 122.74(13) ?
    C23 Fe1 C24 . . 38.02(14) ?
    C20 Fe1 C24 . . 121.35(14) ?
    C19 Fe1 C24 . . 106.67(14) ?
    C21 Fe1 C17 . . 123.49(16) ?
    C22 Fe1 C17 . . 109.24(15) ?
    C25 Fe1 C17 . . 160.00(15) ?
    C18 Fe1 C17 . . 40.88(11) ?
    C23 Fe1 C17 . . 126.06(14) ?
    C20 Fe1 C17 . . 68.31(12) ?
    C19 Fe1 C17 . . 68.33(13) ?
    C24 Fe1 C17 . . 159.91(13) ?
    C21 Fe1 C16 . . 110.33(12) ?
    C22 Fe1 C16 . . 127.96(15) ?
    C25 Fe1 C16 . . 124.39(13) ?
    C18 Fe1 C16 . . 68.58(11) ?
    C23 Fe1 C16 . . 163.57(14) ?
    C20 Fe1 C16 . . 40.77(10) ?
    C19 Fe1 C16 . . 68.32(11) ?
    C24 Fe1 C16 . . 157.64(13) ?
    C17 Fe1 C16 . . 40.49(11) ?
    C32 Fe2 C36 . . 40.19(15) ?
    C32 Fe2 C34 . . 67.56(15) ?
    C36 Fe2 C34 . . 67.48(16) ?
    C32 Fe2 C33 . . 40.38(15) ?
    C36 Fe2 C33 . . 67.92(17) ?
    C34 Fe2 C33 . . 40.50(14) ?
    C32 Fe2 C35 . . 67.93(14) ?
    C36 Fe2 C35 . . 40.68(14) ?
    C34 Fe2 C35 . . 39.82(14) ?
    C33 Fe2 C35 . . 67.99(15) ?
    C32 Fe2 C31 . . 115.35(13) ?
    C36 Fe2 C31 . . 145.84(14) ?
    C34 Fe2 C31 . . 134.21(15) ?
    C33 Fe2 C31 . . 109.89(13) ?
    C35 Fe2 C31 . . 172.72(14) ?
    C32 Fe2 C27 . . 107.67(12) ?
    C36 Fe2 C27 . . 113.64(14) ?
    C34 Fe2 C27 . . 171.77(14) ?
    C33 Fe2 C27 . . 131.60(12) ?
    C35 Fe2 C27 . . 145.91(14) ?
    C31 Fe2 C27 . . 40.68(10) ?
    C32 Fe2 C28 . . 131.46(15) ?
    C36 Fe2 C28 . . 108.35(15) ?
    C34 Fe2 C28 . . 147.09(14) ?
    C33 Fe2 C28 . . 170.75(14) ?
    C35 Fe2 C28 . . 115.18(14) ?
    C31 Fe2 C28 . . 68.07(11) ?
    C27 Fe2 C28 . . 41.06(9) ?
    C32 Fe2 C29 . . 170.43(17) ?
    C36 Fe2 C29 . . 132.14(17) ?
    C34 Fe2 C29 . . 117.11(13) ?
    C33 Fe2 C29 . . 148.42(15) ?
    C35 Fe2 C29 . . 109.77(14) ?
    C31 Fe2 C29 . . 68.11(12) ?
    C27 Fe2 C29 . . 68.68(10) ?
    C28 Fe2 C29 . . 40.17(11) ?
    C32 Fe2 C30 . . 147.94(16) ?
    C36 Fe2 C30 . . 171.54(16) ?
    C34 Fe2 C30 . . 111.41(14) ?
    C33 Fe2 C30 . . 117.11(15) ?
    C35 Fe2 C30 . . 133.17(14) ?
    C31 Fe2 C30 . . 40.85(11) ?
    C27 Fe2 C30 . . 68.75(10) ?
    C28 Fe2 C30 . . 67.72(12) ?
    C29 Fe2 C30 . . 40.16(13) ?
    C2 N2 C26 . . 114.44(19) ?
    C2 N2 H102 . . 108.1 ?
    C26 N2 H102 . . 105.5 ?
    C15 N1 C1 . . 114.88(19) ?
    C15 N1 H101 . . 109.1 ?
    C1 N1 H101 . . 111.0 ?
    C8 C3 C4 . . 117.7(2) ?
    C8 C3 C1 . . 120.3(2) ?
    C4 C3 C1 . . 121.6(2) ?
    N2 C2 C9 . . 111.58(17) ?
    N2 C2 C1 . . 108.22(19) ?
    C9 C2 C1 . . 110.45(17) ?
    N2 C2 H2 . . 108.8 ?
    C9 C2 H2 . . 108.8 ?
    C1 C2 H2 . . 108.8 ?
    N1 C1 C3 . . 116.08(19) ?
    N1 C1 C2 . . 107.45(17) ?
    C3 C1 C2 . . 111.57(19) ?
    N1 C1 H1 . . 107.1 ?
    C3 C1 H1 . . 107.1 ?
    C2 C1 H1 . . 107.1 ?
    C10 C9 C14 . . 118.2(2) ?
    C10 C9 C2 . . 121.1(2) ?
    C14 C9 C2 . . 120.5(2) ?
    C3 C8 C7 . . 120.2(3) ?
    C3 C8 H8 . . 119.9 ?
    C7 C8 H8 . . 119.9 ?
    C13 C14 C9 . . 120.5(2) ?
    C13 C14 H14 . . 119.8 ?
    C9 C14 H14 . . 119.8 ?
    N1 C15 C16 . . 111.5(2) ?
    N1 C15 H15A . . 109.3 ?
    C16 C15 H15A . . 109.3 ?
    N1 C15 H15B . . 109.3 ?
    C16 C15 H15B . . 109.3 ?
    H15A C15 H15B . . 108.0 ?
    N2 C26 C27 . . 113.71(19) ?
    N2 C26 H26A . . 108.8 ?
    C27 C26 H26A . . 108.8 ?
    N2 C26 H26B . . 108.8 ?
    C27 C26 H26B . . 108.8 ?
    H26A C26 H26B . . 107.7 ?
    C9 C10 C11 . . 120.8(2) ?
    C9 C10 H10 . . 119.6 ?
    C11 C10 H10 . . 119.6 ?
    C27 C31 C30 . . 108.4(2) ?
    C27 C31 Fe2 . . 69.69(12) ?
    C30 C31 Fe2 . . 69.75(14) ?
    C27 C31 H31 . . 125.8 ?
    C30 C31 H31 . . 125.8 ?
    Fe2 C31 H31 . . 125.8 ?
    C17 C16 C20 . . 107.6(2) ?
    C17 C16 C15 . . 127.2(2) ?
    C20 C16 C15 . . 125.1(2) ?
    C17 C16 Fe1 . . 69.57(15) ?
    C20 C16 Fe1 . . 69.28(14) ?
    C15 C16 Fe1 . . 128.65(18) ?
    C31 C27 C28 . . 106.6(2) ?
    C31 C27 C26 . . 128.9(2) ?
    C28 C27 C26 . . 124.6(2) ?
    C31 C27 Fe2 . . 69.63(13) ?
    C28 C27 Fe2 . . 69.51(13) ?
    C26 C27 Fe2 . . 126.48(16) ?
    C12 C13 C14 . . 120.8(3) ?
    C12 C13 H13 . . 119.6 ?
    C14 C13 H13 . . 119.6 ?
    C13 C12 C11 . . 119.7(2) ?
    C13 C12 H12 . . 120.2 ?
    C11 C12 H12 . . 120.2 ?
    C29 C28 C27 . . 108.7(3) ?
    C29 C28 Fe2 . . 69.90(16) ?
    C27 C28 Fe2 . . 69.43(14) ?
    C29 C28 H28 . . 125.7 ?
    C27 C28 H28 . . 125.7 ?
    Fe2 C28 H28 . . 125.7 ?
    C12 C11 C10 . . 120.0(3) ?
    C12 C11 H11 . . 120.0 ?
    C10 C11 H11 . . 120.0 ?
    C5 C4 C3 . . 121.7(3) ?
    C5 C4 H4 . . 119.1 ?
    C3 C4 H4 . . 119.1 ?
    C7 C6 C5 . . 120.0(3) ?
    C7 C6 H6 . . 120.0 ?
    C5 C6 H6 . . 120.0 ?
    C19 C20 C16 . . 108.2(3) ?
    C19 C20 Fe1 . . 69.82(17) ?
    C16 C20 Fe1 . . 69.94(15) ?
    C19 C20 H20 . . 125.9 ?
    C16 C20 H20 . . 125.9 ?
    Fe1 C20 H20 . . 125.9 ?
    C16 C17 C18 . . 108.0(3) ?
    C16 C17 Fe1 . . 69.94(14) ?
    C18 C17 Fe1 . . 68.95(15) ?
    C16 C17 H17 . . 126.0 ?
    C18 C17 H17 . . 126.0 ?
    Fe1 C17 H17 . . 126.0 ?
    C30 C29 C28 . . 108.5(2) ?
    C30 C29 Fe2 . . 70.03(17) ?
    C28 C29 Fe2 . . 69.93(15) ?
    C30 C29 H29 . . 125.7 ?
    C28 C29 H29 . . 125.7 ?
    Fe2 C29 H29 . . 125.7 ?
    C36 C32 C33 . . 108.8(3) ?
    C36 C32 Fe2 . . 70.16(19) ?
    C33 C32 Fe2 . . 70.39(19) ?
    C36 C32 H32 . . 125.6 ?
    C33 C32 H32 . . 125.6 ?
    Fe2 C32 H32 . . 125.6 ?
    C6 C5 C4 . . 119.6(3) ?
    C6 C5 H5 . . 120.2 ?
    C4 C5 H5 . . 120.2 ?
    C29 C30 C31 . . 107.8(2) ?
    C29 C30 Fe2 . . 69.81(16) ?
    C31 C30 Fe2 . . 69.40(13) ?
    C29 C30 H30 . . 126.1 ?
    C31 C30 H30 . . 126.1 ?
    Fe2 C30 H30 . . 126.1 ?
    C23 C24 C25 . . 109.6(4) ?
    C23 C24 Fe1 . . 70.6(2) ?
    C25 C24 Fe1 . . 69.8(2) ?
    C23 C24 H24 . . 125.2 ?
    C25 C24 H24 . . 125.2 ?
    Fe1 C24 H24 . . 125.2 ?
    C19 C18 C17 . . 108.0(3) ?
    C19 C18 Fe1 . . 70.17(16) ?
    C17 C18 Fe1 . . 70.18(14) ?
    C19 C18 H18 . . 126.0 ?
    C17 C18 H18 . . 126.0 ?
    Fe1 C18 H18 . . 126.0 ?
    C20 C19 C18 . . 108.2(3) ?
    C20 C19 Fe1 . . 69.73(15) ?
    C18 C19 Fe1 . . 69.14(16) ?
    C20 C19 H19 . . 125.9 ?
    C18 C19 H19 . . 125.9 ?
    Fe1 C19 H19 . . 125.9 ?
    C6 C7 C8 . . 120.8(3) ?
    C6 C7 H7 . . 119.6 ?
    C8 C7 H7 . . 119.6 ?
    C24 C23 C22 . . 110.9(4) ?
    C24 C23 Fe1 . . 71.4(2) ?
    C22 C23 Fe1 . . 69.9(2) ?
    C24 C23 H23 . . 124.6 ?
    C22 C23 H23 . . 124.6 ?
    Fe1 C23 H23 . . 124.6 ?
    C24 C25 C21 . . 108.1(4) ?
    C24 C25 Fe1 . . 71.39(19) ?
    C21 C25 Fe1 . . 69.0(2) ?
    C24 C25 H25 . . 126.0 ?
    C21 C25 H25 . . 126.0 ?
    Fe1 C25 H25 . . 126.0 ?
    C34 C35 C36 . . 107.4(3) ?
    C34 C35 Fe2 . . 69.98(18) ?
    C36 C35 Fe2 . . 69.32(17) ?
    C34 C35 H35 . . 126.3 ?
    C36 C35 H35 . . 126.3 ?
    Fe2 C35 H35 . . 126.3 ?
    C32 C33 C34 . . 106.8(3) ?
    C32 C33 Fe2 . . 69.23(19) ?
    C34 C33 Fe2 . . 69.65(19) ?
    C32 C33 H33 . . 126.6 ?
    C34 C33 H33 . . 126.6 ?
    Fe2 C33 H33 . . 126.6 ?
    C35 C34 C33 . . 109.1(3) ?
    C35 C34 Fe2 . . 70.20(19) ?
    C33 C34 Fe2 . . 69.84(17) ?
    C35 C34 H34 . . 125.4 ?
    C33 C34 H34 . . 125.4 ?
    Fe2 C34 H34 . . 125.4 ?
    C25 C21 C22 . . 105.2(3) ?
    C25 C21 Fe1 . . 69.81(18) ?
    C22 C21 Fe1 . . 69.51(19) ?
    C25 C21 H21 . . 127.4 ?
    C22 C21 H21 . . 127.4 ?
    Fe1 C21 H21 . . 127.4 ?
    C32 C36 C35 . . 107.9(4) ?
    C32 C36 Fe2 . . 69.65(18) ?
    C35 C36 Fe2 . . 70.00(18) ?
    C32 C36 H36 . . 126.1 ?
    C35 C36 H36 . . 126.1 ?
    Fe2 C36 H36 . . 126.1 ?
    C23 C22 C21 . . 106.3(3) ?
    C23 C22 Fe1 . . 70.8(2) ?
    C21 C22 Fe1 . . 68.8(2) ?
    C23 C22 H22 . . 126.9 ?
    C21 C22 H22 . . 126.9 ?
    Fe1 C22 H22 . . 126.9 ?
loop_
    _geom_torsion_atom_site_label_1
    _geom_torsion_atom_site_label_2
    _geom_torsion_atom_site_label_3
    _geom_torsion_atom_site_label_4
    _geom_torsion_site_symmetry_1
    _geom_torsion_site_symmetry_2
    _geom_torsion_site_symmetry_3
    _geom_torsion_site_symmetry_4
    _geom_torsion
    _geom_torsion_publ_flag
    C26 N2 C2 C9 . . . . -85.0(2) ?
    C26 N2 C2 C1 . . . . 153.26(18) ?
    C15 N1 C1 C3 . . . . -58.8(3) ?
    C15 N1 C1 C2 . . . . 175.5(2) ?
    C8 C3 C1 N1 . . . . 134.4(2) ?
    C4 C3 C1 N1 . . . . -51.6(3) ?
    C8 C3 C1 C2 . . . . -102.1(3) ?
    C4 C3 C1 C2 . . . . 71.9(3) ?
    N2 C2 C1 N1 . . . . -64.2(2) ?
    C9 C2 C1 N1 . . . . 173.44(18) ?
    N2 C2 C1 C3 . . . . 167.55(17) ?
    C9 C2 C1 C3 . . . . 45.1(2) ?
    N2 C2 C9 C10 . . . . 144.6(2) ?
    C1 C2 C9 C10 . . . . -95.0(3) ?
    N2 C2 C9 C14 . . . . -40.9(3) ?
    C1 C2 C9 C14 . . . . 79.5(2) ?
    C4 C3 C8 C7 . . . . -1.7(4) ?
    C1 C3 C8 C7 . . . . 172.5(3) ?
    C10 C9 C14 C13 . . . . 1.6(4) ?
    C2 C9 C14 C13 . . . . -173.0(2) ?
    C1 N1 C15 C16 . . . . -179.8(2) ?
    C2 N2 C26 C27 . . . . -76.0(2) ?
    C14 C9 C10 C11 . . . . -1.8(4) ?
    C2 C9 C10 C11 . . . . 172.8(2) ?
    C32 Fe2 C31 C27 . . . . -87.9(2) ?
    C36 Fe2 C31 C27 . . . . -51.8(3) ?
    C34 Fe2 C31 C27 . . . . -170.57(18) ?
    C33 Fe2 C31 C27 . . . . -131.48(17) ?
    C28 Fe2 C31 C27 . . . . 38.86(14) ?
    C29 Fe2 C31 C27 . . . . 82.32(17) ?
    C30 Fe2 C31 C27 . . . . 119.7(2) ?
    C32 Fe2 C31 C30 . . . . 152.4(2) ?
    C36 Fe2 C31 C30 . . . . -171.5(3) ?
    C34 Fe2 C31 C30 . . . . 69.7(3) ?
    C33 Fe2 C31 C30 . . . . 108.8(2) ?
    C27 Fe2 C31 C30 . . . . -119.7(2) ?
    C28 Fe2 C31 C30 . . . . -80.83(19) ?
    C29 Fe2 C31 C30 . . . . -37.38(19) ?
    N1 C15 C16 C17 . . . . 28.7(4) ?
    N1 C15 C16 C20 . . . . -154.4(2) ?
    N1 C15 C16 Fe1 . . . . -64.0(3) ?
    C21 Fe1 C16 C17 . . . . -118.2(2) ?
    C22 Fe1 C16 C17 . . . . -74.3(3) ?
    C25 Fe1 C16 C17 . . . . -162.2(2) ?
    C18 Fe1 C16 C17 . . . . 37.69(18) ?
    C23 Fe1 C16 C17 . . . . -39.9(5) ?
    C20 Fe1 C16 C17 . . . . 119.1(2) ?
    C19 Fe1 C16 C17 . . . . 81.59(18) ?
    C24 Fe1 C16 C17 . . . . 162.7(3) ?
    C21 Fe1 C16 C20 . . . . 122.7(2) ?
    C22 Fe1 C16 C20 . . . . 166.6(2) ?
    C25 Fe1 C16 C20 . . . . 78.7(2) ?
    C18 Fe1 C16 C20 . . . . -81.43(18) ?
    C23 Fe1 C16 C20 . . . . -159.0(4) ?
    C19 Fe1 C16 C20 . . . . -37.54(18) ?
    C24 Fe1 C16 C20 . . . . 43.5(4) ?
    C17 Fe1 C16 C20 . . . . -119.1(2) ?
    C21 Fe1 C16 C15 . . . . 3.7(3) ?
    C22 Fe1 C16 C15 . . . . 47.5(3) ?
    C25 Fe1 C16 C15 . . . . -40.3(3) ?
    C18 Fe1 C16 C15 . . . . 159.6(3) ?
    C23 Fe1 C16 C15 . . . . 81.9(5) ?
    C20 Fe1 C16 C15 . . . . -119.0(3) ?
    C19 Fe1 C16 C15 . . . . -156.5(3) ?
    C24 Fe1 C16 C15 . . . . -75.5(4) ?
    C17 Fe1 C16 C15 . . . . 121.9(3) ?
    C30 C31 C27 C28 . . . . -0.8(3) ?
    Fe2 C31 C27 C28 . . . . -60.00(16) ?
    C30 C31 C27 C26 . . . . -179.8(2) ?
    Fe2 C31 C27 C26 . . . . 121.0(2) ?
    C30 C31 C27 Fe2 . . . . 59.19(17) ?
    N2 C26 C27 C31 . . . . 103.7(3) ?
    N2 C26 C27 C28 . . . . -75.1(3) ?
    N2 C26 C27 Fe2 . . . . -164.03(15) ?
    C32 Fe2 C27 C31 . . . . 108.58(19) ?
    C36 Fe2 C27 C31 . . . . 151.2(2) ?
    C33 Fe2 C27 C31 . . . . 70.4(2) ?
    C35 Fe2 C27 C31 . . . . -174.9(2) ?
    C28 Fe2 C27 C31 . . . . -117.6(2) ?
    C29 Fe2 C27 C31 . . . . -80.80(18) ?
    C30 Fe2 C27 C31 . . . . -37.56(17) ?
    C32 Fe2 C27 C28 . . . . -133.82(18) ?
    C36 Fe2 C27 C28 . . . . -91.2(2) ?
    C33 Fe2 C27 C28 . . . . -172.0(2) ?
    C35 Fe2 C27 C28 . . . . -57.3(3) ?
    C31 Fe2 C27 C28 . . . . 117.6(2) ?
    C29 Fe2 C27 C28 . . . . 36.80(17) ?
    C30 Fe2 C27 C28 . . . . 80.04(18) ?
    C32 Fe2 C27 C26 . . . . -15.3(2) ?
    C36 Fe2 C27 C26 . . . . 27.3(3) ?
    C33 Fe2 C27 C26 . . . . -53.5(3) ?
    C35 Fe2 C27 C26 . . . . 61.2(3) ?
    C31 Fe2 C27 C26 . . . . -123.9(3) ?
    C28 Fe2 C27 C26 . . . . 118.5(3) ?
    C29 Fe2 C27 C26 . . . . 155.3(2) ?
    C30 Fe2 C27 C26 . . . . -161.5(2) ?
    C9 C14 C13 C12 . . . . -0.5(4) ?
    C14 C13 C12 C11 . . . . -0.4(4) ?
    C31 C27 C28 C29 . . . . 1.0(3) ?
    C26 C27 C28 C29 . . . . -179.9(2) ?
    Fe2 C27 C28 C29 . . . . -59.04(18) ?
    C31 C27 C28 Fe2 . . . . 60.08(16) ?
    C26 C27 C28 Fe2 . . . . -120.9(2) ?
    C32 Fe2 C28 C29 . . . . -173.3(2) ?
    C36 Fe2 C28 C29 . . . . -134.7(2) ?
    C34 Fe2 C28 C29 . . . . -58.0(3) ?
    C35 Fe2 C28 C29 . . . . -91.3(2) ?
    C31 Fe2 C28 C29 . . . . 81.60(18) ?
    C27 Fe2 C28 C29 . . . . 120.1(2) ?
    C30 Fe2 C28 C29 . . . . 37.35(17) ?
    C32 Fe2 C28 C27 . . . . 66.6(2) ?
    C36 Fe2 C28 C27 . . . . 105.22(19) ?
    C34 Fe2 C28 C27 . . . . -178.1(2) ?
    C35 Fe2 C28 C27 . . . . 148.59(17) ?
    C31 Fe2 C28 C27 . . . . -38.51(14) ?
    C29 Fe2 C28 C27 . . . . -120.1(2) ?
    C30 Fe2 C28 C27 . . . . -82.77(16) ?
    C13 C12 C11 C10 . . . . 0.3(5) ?
    C9 C10 C11 C12 . . . . 0.8(4) ?
    C8 C3 C4 C5 . . . . 1.4(4) ?
    C1 C3 C4 C5 . . . . -172.8(3) ?
    C17 C16 C20 C19 . . . . 0.4(3) ?
    C15 C16 C20 C19 . . . . -177.0(2) ?
    Fe1 C16 C20 C19 . . . . 59.57(19) ?
    C17 C16 C20 Fe1 . . . . -59.21(19) ?
    C15 C16 C20 Fe1 . . . . 123.4(2) ?
    C21 Fe1 C20 C19 . . . . 162.0(2) ?
    C22 Fe1 C20 C19 . . . . -164.9(5) ?
    C25 Fe1 C20 C19 . . . . 119.5(2) ?
    C18 Fe1 C20 C19 . . . . -37.48(18) ?
    C23 Fe1 C20 C19 . . . . 47.4(4) ?
    C24 Fe1 C20 C19 . . . . 78.6(2) ?
    C17 Fe1 C20 C19 . . . . -81.61(19) ?
    C16 Fe1 C20 C19 . . . . -119.2(3) ?
    C21 Fe1 C20 C16 . . . . -78.8(2) ?
    C22 Fe1 C20 C16 . . . . -45.7(6) ?
    C25 Fe1 C20 C16 . . . . -121.3(2) ?
    C18 Fe1 C20 C16 . . . . 81.75(17) ?
    C23 Fe1 C20 C16 . . . . 166.7(3) ?
    C19 Fe1 C20 C16 . . . . 119.2(3) ?
    C24 Fe1 C20 C16 . . . . -162.13(17) ?
    C17 Fe1 C20 C16 . . . . 37.62(15) ?
    C20 C16 C17 C18 . . . . 0.4(3) ?
    C15 C16 C17 C18 . . . . 177.8(3) ?
    Fe1 C16 C17 C18 . . . . -58.6(2) ?
    C20 C16 C17 Fe1 . . . . 59.03(18) ?
    C15 C16 C17 Fe1 . . . . -123.6(3) ?
    C21 Fe1 C17 C16 . . . . 82.3(2) ?
    C22 Fe1 C17 C16 . . . . 126.5(2) ?
    C25 Fe1 C17 C16 . . . . 47.6(5) ?
    C18 Fe1 C17 C16 . . . . -119.6(3) ?
    C23 Fe1 C17 C16 . . . . 167.03(19) ?
    C20 Fe1 C17 C16 . . . . -37.88(15) ?
    C19 Fe1 C17 C16 . . . . -81.56(18) ?
    C24 Fe1 C17 C16 . . . . -160.7(4) ?
    C21 Fe1 C17 C18 . . . . -158.1(3) ?
    C22 Fe1 C17 C18 . . . . -113.9(3) ?
    C25 Fe1 C17 C18 . . . . 167.1(4) ?
    C23 Fe1 C17 C18 . . . . -73.4(3) ?
    C20 Fe1 C17 C18 . . . . 81.7(2) ?
    C19 Fe1 C17 C18 . . . . 38.0(2) ?
    C24 Fe1 C17 C18 . . . . -41.2(5) ?
    C16 Fe1 C17 C18 . . . . 119.6(3) ?
    C27 C28 C29 C30 . . . . -0.9(3) ?
    Fe2 C28 C29 C30 . . . . -59.6(2) ?
    C27 C28 C29 Fe2 . . . . 58.75(17) ?
    C36 Fe2 C29 C30 . . . . -174.9(2) ?
    C34 Fe2 C29 C30 . . . . -91.7(2) ?
    C33 Fe2 C29 C30 . . . . -54.7(3) ?
    C35 Fe2 C29 C30 . . . . -134.5(2) ?
    C31 Fe2 C29 C30 . . . . 38.01(17) ?
    C27 Fe2 C29 C30 . . . . 81.91(17) ?
    C28 Fe2 C29 C30 . . . . 119.5(2) ?
    C36 Fe2 C29 C28 . . . . 65.6(2) ?
    C34 Fe2 C29 C28 . . . . 148.84(19) ?
    C33 Fe2 C29 C28 . . . . -174.2(2) ?
    C35 Fe2 C29 C28 . . . . 106.0(2) ?
    C31 Fe2 C29 C28 . . . . -81.48(17) ?
    C27 Fe2 C29 C28 . . . . -37.58(15) ?
    C30 Fe2 C29 C28 . . . . -119.5(2) ?
    C34 Fe2 C32 C36 . . . . -81.2(3) ?
    C33 Fe2 C32 C36 . . . . -119.5(3) ?
    C35 Fe2 C32 C36 . . . . -38.0(2) ?
    C31 Fe2 C32 C36 . . . . 149.1(2) ?
    C27 Fe2 C32 C36 . . . . 106.0(2) ?
    C28 Fe2 C32 C36 . . . . 66.7(3) ?
    C30 Fe2 C32 C36 . . . . -176.0(2) ?
    C36 Fe2 C32 C33 . . . . 119.5(3) ?
    C34 Fe2 C32 C33 . . . . 38.3(2) ?
    C35 Fe2 C32 C33 . . . . 81.5(2) ?
    C31 Fe2 C32 C33 . . . . -91.4(2) ?
    C27 Fe2 C32 C33 . . . . -134.5(2) ?
    C28 Fe2 C32 C33 . . . . -173.7(2) ?
    C30 Fe2 C32 C33 . . . . -56.5(3) ?
    C7 C6 C5 C4 . . . . -1.0(5) ?
    C3 C4 C5 C6 . . . . 0.0(5) ?
    C28 C29 C30 C31 . . . . 0.4(3) ?
    Fe2 C29 C30 C31 . . . . -59.20(19) ?
    C28 C29 C30 Fe2 . . . . 59.56(19) ?
    C27 C31 C30 C29 . . . . 0.3(3) ?
    Fe2 C31 C30 C29 . . . . 59.5(2) ?
    C27 C31 C30 Fe2 . . . . -59.16(17) ?
    C32 Fe2 C30 C29 . . . . -171.3(3) ?
    C34 Fe2 C30 C29 . . . . 107.1(2) ?
    C33 Fe2 C30 C29 . . . . 151.32(19) ?
    C35 Fe2 C30 C29 . . . . 66.9(3) ?
    C31 Fe2 C30 C29 . . . . -119.1(3) ?
    C27 Fe2 C30 C29 . . . . -81.71(18) ?
    C28 Fe2 C30 C29 . . . . -37.36(16) ?
    C32 Fe2 C30 C31 . . . . -52.2(3) ?
    C34 Fe2 C30 C31 . . . . -133.8(2) ?
    C33 Fe2 C30 C31 . . . . -89.6(2) ?
    C35 Fe2 C30 C31 . . . . -174.0(2) ?
    C27 Fe2 C30 C31 . . . . 37.41(16) ?
    C28 Fe2 C30 C31 . . . . 81.77(17) ?
    C29 Fe2 C30 C31 . . . . 119.1(3) ?
    C21 Fe1 C24 C23 . . . . 81.8(3) ?
    C22 Fe1 C24 C23 . . . . 36.2(3) ?
    C25 Fe1 C24 C23 . . . . 120.6(4) ?
    C18 Fe1 C24 C23 . . . . -75.2(3) ?
    C20 Fe1 C24 C23 . . . . -158.4(2) ?
    C19 Fe1 C24 C23 . . . . -116.8(3) ?
    C17 Fe1 C24 C23 . . . . -44.4(5) ?
    C16 Fe1 C24 C23 . . . . 169.8(3) ?
    C21 Fe1 C24 C25 . . . . -38.8(3) ?
    C22 Fe1 C24 C25 . . . . -84.4(3) ?
    C18 Fe1 C24 C25 . . . . 164.2(3) ?
    C23 Fe1 C24 C25 . . . . -120.6(4) ?
    C20 Fe1 C24 C25 . . . . 81.0(3) ?
    C19 Fe1 C24 C25 . . . . 122.6(3) ?
    C17 Fe1 C24 C25 . . . . -165.0(4) ?
    C16 Fe1 C24 C25 . . . . 49.3(5) ?
    C16 C17 C18 C19 . . . . -1.1(3) ?
    Fe1 C17 C18 C19 . . . . -60.3(2) ?
    C16 C17 C18 Fe1 . . . . 59.21(19) ?
    C21 Fe1 C18 C19 . . . . 172.9(3) ?
    C22 Fe1 C18 C19 . . . . -156.3(2) ?
    C25 Fe1 C18 C19 . . . . -49.6(5) ?
    C23 Fe1 C18 C19 . . . . -115.6(2) ?
    C20 Fe1 C18 C19 . . . . 37.27(18) ?
    C24 Fe1 C18 C19 . . . . -77.0(2) ?
    C17 Fe1 C18 C19 . . . . 118.6(3) ?
    C16 Fe1 C18 C19 . . . . 81.24(19) ?
    C21 Fe1 C18 C17 . . . . 54.3(4) ?
    C22 Fe1 C18 C17 . . . . 85.1(2) ?
    C25 Fe1 C18 C17 . . . . -168.2(4) ?
    C23 Fe1 C18 C17 . . . . 125.9(2) ?
    C20 Fe1 C18 C17 . . . . -81.3(2) ?
    C19 Fe1 C18 C17 . . . . -118.6(3) ?
    C24 Fe1 C18 C17 . . . . 164.4(2) ?
    C16 Fe1 C18 C17 . . . . -37.34(18) ?
    C16 C20 C19 C18 . . . . -1.0(3) ?
    Fe1 C20 C19 C18 . . . . 58.6(2) ?
    C16 C20 C19 Fe1 . . . . -59.64(18) ?
    C17 C18 C19 C20 . . . . 1.3(3) ?
    Fe1 C18 C19 C20 . . . . -59.0(2) ?
    C17 C18 C19 Fe1 . . . . 60.3(2) ?
    C21 Fe1 C19 C20 . . . . -51.6(5) ?
    C22 Fe1 C19 C20 . . . . 171.4(3) ?
    C25 Fe1 C19 C20 . . . . -80.0(2) ?
    C18 Fe1 C19 C20 . . . . 119.8(3) ?
    C23 Fe1 C19 C20 . . . . -158.24(19) ?
    C24 Fe1 C19 C20 . . . . -119.1(2) ?
    C17 Fe1 C19 C20 . . . . 81.55(19) ?
    C16 Fe1 C19 C20 . . . . 37.83(17) ?
    C21 Fe1 C19 C18 . . . . -171.4(4) ?
    C22 Fe1 C19 C18 . . . . 51.6(4) ?
    C25 Fe1 C19 C18 . . . . 160.29(19) ?
    C23 Fe1 C19 C18 . . . . 82.0(2) ?
    C20 Fe1 C19 C18 . . . . -119.8(3) ?
    C24 Fe1 C19 C18 . . . . 121.18(19) ?
    C17 Fe1 C19 C18 . . . . -38.20(17) ?
    C16 Fe1 C19 C18 . . . . -81.92(19) ?
    C5 C6 C7 C8 . . . . 0.6(5) ?
    C3 C8 C7 C6 . . . . 0.8(5) ?
    C25 C24 C23 C22 . . . . 0.1(4) ?
    Fe1 C24 C23 C22 . . . . -58.9(3) ?
    C25 C24 C23 Fe1 . . . . 59.0(3) ?
    C21 Fe1 C23 C24 . . . . -81.5(3) ?
    C22 Fe1 C23 C24 . . . . -121.6(4) ?
    C25 Fe1 C23 C24 . . . . -36.4(2) ?
    C18 Fe1 C23 C24 . . . . 121.7(2) ?
    C20 Fe1 C23 C24 . . . . 45.9(4) ?
    C19 Fe1 C23 C24 . . . . 79.2(3) ?
    C17 Fe1 C23 C24 . . . . 162.7(2) ?
    C16 Fe1 C23 C24 . . . . -166.3(4) ?
    C21 Fe1 C23 C22 . . . . 40.0(3) ?
    C25 Fe1 C23 C22 . . . . 85.1(3) ?
    C18 Fe1 C23 C22 . . . . -116.7(3) ?
    C20 Fe1 C23 C22 . . . . 167.5(3) ?
    C19 Fe1 C23 C22 . . . . -159.2(3) ?
    C24 Fe1 C23 C22 . . . . 121.6(4) ?
    C17 Fe1 C23 C22 . . . . -75.7(3) ?
    C16 Fe1 C23 C22 . . . . -44.7(6) ?
    C23 C24 C25 C21 . . . . 0.0(4) ?
    Fe1 C24 C25 C21 . . . . 59.5(2) ?
    C23 C24 C25 Fe1 . . . . -59.5(3) ?
    C21 Fe1 C25 C24 . . . . 118.7(3) ?
    C22 Fe1 C25 C24 . . . . 78.5(3) ?
    C18 Fe1 C25 C24 . . . . -38.2(5) ?
    C23 Fe1 C25 C24 . . . . 35.7(2) ?
    C20 Fe1 C25 C24 . . . . -117.0(2) ?
    C19 Fe1 C25 C24 . . . . -74.6(3) ?
    C17 Fe1 C25 C24 . . . . 164.9(4) ?
    C16 Fe1 C25 C24 . . . . -159.6(2) ?
    C22 Fe1 C25 C21 . . . . -40.2(2) ?
    C18 Fe1 C25 C21 . . . . -156.9(4) ?
    C23 Fe1 C25 C21 . . . . -83.0(2) ?
    C20 Fe1 C25 C21 . . . . 124.3(2) ?
    C19 Fe1 C25 C21 . . . . 166.8(2) ?
    C24 Fe1 C25 C21 . . . . -118.7(3) ?
    C17 Fe1 C25 C21 . . . . 46.3(5) ?
    C16 Fe1 C25 C21 . . . . 81.8(3) ?
    C32 Fe2 C35 C34 . . . . -81.0(3) ?
    C36 Fe2 C35 C34 . . . . -118.5(4) ?
    C33 Fe2 C35 C34 . . . . -37.3(2) ?
    C27 Fe2 C35 C34 . . . . -170.1(2) ?
    C28 Fe2 C35 C34 . . . . 152.2(2) ?
    C29 Fe2 C35 C34 . . . . 109.0(2) ?
    C30 Fe2 C35 C34 . . . . 69.9(3) ?
    C32 Fe2 C35 C36 . . . . 37.6(2) ?
    C34 Fe2 C35 C36 . . . . 118.5(4) ?
    C33 Fe2 C35 C36 . . . . 81.3(3) ?
    C27 Fe2 C35 C36 . . . . -51.6(3) ?
    C28 Fe2 C35 C36 . . . . -89.2(3) ?
    C29 Fe2 C35 C36 . . . . -132.5(3) ?
    C30 Fe2 C35 C36 . . . . -171.6(2) ?
    C36 C32 C33 C34 . . . . 0.0(4) ?
    Fe2 C32 C33 C34 . . . . -59.8(2) ?
    C36 C32 C33 Fe2 . . . . 59.9(2) ?
    C36 Fe2 C33 C32 . . . . -37.3(2) ?
    C34 Fe2 C33 C32 . . . . -118.0(3) ?
    C35 Fe2 C33 C32 . . . . -81.4(2) ?
    C31 Fe2 C33 C32 . . . . 106.1(2) ?
    C27 Fe2 C33 C32 . . . . 65.3(3) ?
    C29 Fe2 C33 C32 . . . . -173.6(2) ?
    C30 Fe2 C33 C32 . . . . 150.2(2) ?
    C32 Fe2 C33 C34 . . . . 118.0(3) ?
    C36 Fe2 C33 C34 . . . . 80.7(2) ?
    C35 Fe2 C33 C34 . . . . 36.6(2) ?
    C31 Fe2 C33 C34 . . . . -135.9(2) ?
    C27 Fe2 C33 C34 . . . . -176.7(2) ?
    C29 Fe2 C33 C34 . . . . -55.6(4) ?
    C30 Fe2 C33 C34 . . . . -91.8(2) ?
    C36 C35 C34 C33 . . . . -0.3(4) ?
    Fe2 C35 C34 C33 . . . . 59.2(2) ?
    C36 C35 C34 Fe2 . . . . -59.5(2) ?
    C32 C33 C34 C35 . . . . 0.2(4) ?
    Fe2 C33 C34 C35 . . . . -59.4(2) ?
    C32 C33 C34 Fe2 . . . . 59.6(2) ?
    C32 Fe2 C34 C35 . . . . 82.0(3) ?
    C36 Fe2 C34 C35 . . . . 38.3(2) ?
    C33 Fe2 C34 C35 . . . . 120.2(3) ?
    C31 Fe2 C34 C35 . . . . -173.9(2) ?
    C28 Fe2 C34 C35 . . . . -50.9(4) ?
    C29 Fe2 C34 C35 . . . . -88.8(3) ?
    C30 Fe2 C34 C35 . . . . -132.6(2) ?
    C32 Fe2 C34 C33 . . . . -38.2(2) ?
    C36 Fe2 C34 C33 . . . . -81.9(3) ?
    C35 Fe2 C34 C33 . . . . -120.2(3) ?
    C31 Fe2 C34 C33 . . . . 65.9(3) ?
    C28 Fe2 C34 C33 . . . . -171.1(2) ?
    C29 Fe2 C34 C33 . . . . 151.0(2) ?
    C30 Fe2 C34 C33 . . . . 107.1(2) ?
    C24 C25 C21 C22 . . . . -0.1(4) ?
    Fe1 C25 C21 C22 . . . . 60.9(2) ?
    C24 C25 C21 Fe1 . . . . -61.0(2) ?
    C22 Fe1 C21 C25 . . . . 115.8(3) ?
    C18 Fe1 C21 C25 . . . . 157.7(3) ?
    C23 Fe1 C21 C25 . . . . 78.0(2) ?
    C20 Fe1 C21 C25 . . . . -76.3(2) ?
    C19 Fe1 C21 C25 . . . . -37.1(5) ?
    C24 Fe1 C21 C25 . . . . 36.7(2) ?
    C17 Fe1 C21 C25 . . . . -162.8(2) ?
    C16 Fe1 C21 C25 . . . . -119.4(2) ?
    C25 Fe1 C21 C22 . . . . -115.8(3) ?
    C18 Fe1 C21 C22 . . . . 41.9(4) ?
    C23 Fe1 C21 C22 . . . . -37.8(2) ?
    C20 Fe1 C21 C22 . . . . 167.9(2) ?
    C19 Fe1 C21 C22 . . . . -152.9(4) ?
    C24 Fe1 C21 C22 . . . . -79.1(2) ?
    C17 Fe1 C21 C22 . . . . 81.4(2) ?
    C16 Fe1 C21 C22 . . . . 124.8(2) ?
    C33 C32 C36 C35 . . . . -0.2(4) ?
    Fe2 C32 C36 C35 . . . . 59.8(2) ?
    C33 C32 C36 Fe2 . . . . -60.0(2) ?
    C34 C35 C36 C32 . . . . 0.3(4) ?
    Fe2 C35 C36 C32 . . . . -59.6(2) ?
    C34 C35 C36 Fe2 . . . . 59.9(2) ?
    C34 Fe2 C36 C32 . . . . 81.4(3) ?
    C33 Fe2 C36 C32 . . . . 37.5(2) ?
    C35 Fe2 C36 C32 . . . . 118.9(4) ?
    C31 Fe2 C36 C32 . . . . -55.7(4) ?
    C27 Fe2 C36 C32 . . . . -89.7(2) ?
    C28 Fe2 C36 C32 . . . . -133.5(2) ?
    C29 Fe2 C36 C32 . . . . -171.7(2) ?
    C32 Fe2 C36 C35 . . . . -118.9(4) ?
    C34 Fe2 C36 C35 . . . . -37.5(2) ?
    C33 Fe2 C36 C35 . . . . -81.5(3) ?
    C31 Fe2 C36 C35 . . . . -174.7(2) ?
    C27 Fe2 C36 C35 . . . . 151.3(2) ?
    C28 Fe2 C36 C35 . . . . 107.6(2) ?
    C29 Fe2 C36 C35 . . . . 69.3(3) ?
    C24 C23 C22 C21 . . . . -0.2(4) ?
    Fe1 C23 C22 C21 . . . . -60.0(2) ?
    C24 C23 C22 Fe1 . . . . 59.8(3) ?
    C25 C21 C22 C23 . . . . 0.2(4) ?
    Fe1 C21 C22 C23 . . . . 61.3(3) ?
    C25 C21 C22 Fe1 . . . . -61.1(2) ?
    C21 Fe1 C22 C23 . . . . -116.9(3) ?
    C25 Fe1 C22 C23 . . . . -77.3(2) ?
    C18 Fe1 C22 C23 . . . . 80.2(3) ?
    C20 Fe1 C22 C23 . . . . -158.3(5) ?
    C19 Fe1 C22 C23 . . . . 44.1(4) ?
    C24 Fe1 C22 C23 . . . . -35.0(2) ?
    C17 Fe1 C22 C23 . . . . 123.9(2) ?
    C16 Fe1 C22 C23 . . . . 165.4(2) ?
    C25 Fe1 C22 C21 . . . . 39.7(2) ?
    C18 Fe1 C22 C21 . . . . -162.8(2) ?
    C23 Fe1 C22 C21 . . . . 116.9(3) ?
    C20 Fe1 C22 C21 . . . . -41.3(7) ?
    C19 Fe1 C22 C21 . . . . 161.0(3) ?
    C24 Fe1 C22 C21 . . . . 81.9(2) ?
    C17 Fe1 C22 C21 . . . . -119.1(2) ?
    C16 Fe1 C22 C21 . . . . -77.7(3) ?
data_global
_journal_date_recd_electronic     2010-06-07
_journal_date_accepted     2010-06-22
_journal_name_full     'Acta Crystallographica, Section E'
_journal_year     2010
_journal_volume     66
_journal_issue      8
_journal_page_first     m989
_journal_page_last     m989
_journal_paper_category     QM
_journal_coeditor_code     IM2210
_publ_contact_author_name     'Shuping Luo'
_publ_contact_author_address
;
State Key Laboratory Breeding Base of Green Chemistry-Synthesis Technology
Zhejiang University of Technology
Hangzhou
310014
People's Republic of China
;
_publ_contact_author_email     'takefive5@163.com'
_publ_contact_author_fax     '86 571 88320066'
_publ_contact_author_phone     '86 571 88320609'
_publ_section_title
;\
(1<i>R</i>,2<i>R</i>)-<i>N</i>,<i>N</i>'-Bis(ferrocenylmethyl)-1,2-\
diphenylethane-1,2-diamine
;
loop_
    _publ_author_name
    _publ_author_address
    'Yi Guo'
;
State Key Laboratory Breeding Base of Green Chemistry-Synthesis Technology
Zhejiang University of Technology
Hangzhou 310014
People's Republic of China
;
    'Jianfeng Wang'
;
State Key Laboratory Breeding Base of Green Chemistry-Synthesis Technology
Zhejiang University of Technology
Hangzhou 310014
People's Republic of China
;
    'Chixiao Zhang'
;
State Key Laboratory Breeding Base of Green Chemistry-Synthesis Technology
Zhejiang University of Technology
Hangzhou 310014
People's Republic of China
;
    'Shuping Luo'
;
State Key Laboratory Breeding Base of Green Chemistry-Synthesis Technology
Zhejiang University of Technology
Hangzhou 310014
People's Republic of China
;
