# Supplementary material for: (1R,2R)-N,N′-Bis(ferrocenylmeth­yl)-1,2-diphenyl­ethane-1,2-diamine
Source: Acta Crystallogr Sect E Struct Rep Online. 2010 Jul 21;66(Pt 8):m989. doi: 10.1107/S1600536810024293 (PMC3007283; doi:10.1107/S1600536810024293)
Supplement: Supplementary file 2 [file e-66-0m989-Isup2.hkl]

#
# h,k,l, Fc-squared, Fo-squared, sigma(Fo-squared) and status flag
#
data_I
_shelx_title ' gy-2 in P 21 21 21'
_shelx_refln_list_code          4
_shelx_F_calc_maximum      336.98
_exptl_crystal_F_000      1272.00
_reflns_d_resolution_high  0.7714
 
loop_
 _symmetry_equiv_pos_as_xyz
 'x, y, z'
 '-x+1/2, -y, z+1/2'
 'x+1/2, -y+1/2, -z'
 '-x, y+1/2, -z+1/2'
 
_cell_length_a     9.5080
_cell_length_b     9.5700
_cell_length_c    32.3680
_cell_angle_alpha  90.000
_cell_angle_beta   90.000
_cell_angle_gamma  90.000
 
_shelx_F_squared_multiplier     1.000
 
loop_
 _refln_index_h
 _refln_index_k
 _refln_index_l
 _refln_F_squared_calc
 _refln_F_squared_meas
 _refln_F_squared_sigma
 _refln_observed_status
   2   0   0    41225.70    42481.07    522.46 o
   4   0   0     1563.74     1656.54     22.72 o
   6   0   0     1461.04     1375.45     20.39 o
   8   0   0     1908.76     1975.51     28.30 o
  10   0   0      503.07      506.17     13.16 o
  12   0   0        2.07        1.07     14.34 o
   1   1   0        4.94        7.50      1.46 o
   2   1   0    28275.82    28297.14    235.05 o
   3   1   0     2412.75     2497.82     19.48 o
   4   1   0     2155.33     2023.16     16.92 o
   5   1   0     9112.27     9336.69     77.14 o
   6   1   0        5.30        9.23      2.88 o
   7   1   0      307.49      331.66      6.35 o
   8   1   0        2.62       -1.33      2.97 o
   9   1   0       56.71       69.70      5.52 o
  10   1   0        5.25        3.76      2.85 o
  11   1   0      123.26       90.06     39.73 o
  12   1   0       17.60       -2.33     10.68 o
   0   2   0     6441.38     6507.26     68.93 o
   1   2   0    20508.42    20510.61    166.96 o
   2   2   0     2086.33     2140.25     17.44 o
   3   2   0       34.51       17.54      3.02 o
   4   2   0      943.49     1053.37     11.96 o
   5   2   0       37.65       36.79      3.42 o
   6   2   0        1.77       -2.89      2.89 o
   7   2   0       18.95       24.70      4.77 o
   8   2   0       40.12       46.19      4.68 o
   9   2   0       54.32       61.09      4.97 o
  10   2   0      197.50      210.85      6.90 o
  11   2   0      116.18      107.11     45.63 o
  12   2   0       30.22       15.56     17.41 o
   1   3   0     1895.84     2068.28     19.89 o
   2   3   0      276.99      300.09      7.48 o
   3   3   0      718.50      649.92      9.12 o
   4   3   0        1.24        2.24      2.89 o
   5   3   0     2487.02     2477.25     24.38 o
   6   3   0      580.78      558.79      9.15 o
   7   3   0        2.99        0.91      3.17 o
   8   3   0      279.78      269.68      8.12 o
   9   3   0      114.99       92.23      6.41 o
  10   3   0       59.29       60.75      5.71 o
  11   3   0       90.91       39.02     20.87 o
   0   4   0    14160.00    14734.63    205.35 o
   1   4   0     1051.21      944.47     13.92 o
   2   4   0     2554.97     2448.58     26.85 o
   3   4   0     2173.25     2096.99     23.91 o
   4   4   0     1898.79     2012.49     22.25 o
   5   4   0     1077.74     1040.24     14.28 o
   6   4   0      894.19      863.22     13.91 o
   7   4   0      220.82      232.54      7.55 o
   8   4   0      717.07      721.40     14.02 o
   9   4   0       27.05       18.79      5.65 o
  10   4   0       99.80       98.33      7.13 o
  11   4   0       19.92       12.57     11.89 o
   1   5   0     1597.96     1517.56     23.02 o
   2   5   0     3160.19     3313.42     42.78 o
   3   5   0     8579.18     8691.62    101.75 o
   4   5   0     2554.29     2616.15     27.65 o
   5   5   0     3105.84     3027.73     33.63 o
   6   5   0       35.72       37.74      5.63 o
   7   5   0      187.55      207.32      8.56 o
   8   5   0       41.63       46.29      6.90 o
   9   5   0        0.34        2.99      5.39 o
  10   5   0       94.90       92.91      7.97 o
  11   5   0      118.63      129.11     22.71 o
   0   6   0     2869.38     3033.53     65.23 o
   1   6   0       48.73       67.01      9.54 o
   2   6   0      197.82      231.00     14.40 o
   3   6   0       13.30       13.36      7.61 o
   4   6   0       92.85      102.71     11.45 o
   5   6   0      153.40      158.08      9.10 o
   6   6   0      288.29      294.99     10.56 o
   7   6   0      355.13      370.48     11.56 o
   8   6   0       67.15       75.34      8.77 o
   9   6   0       10.78        7.55      5.86 o
  10   6   0       17.93       17.91      6.92 o
   1   7   0      720.04      765.57     20.38 o
   2   7   0      116.81      143.58     11.77 o
   3   7   0      224.57      231.65     13.79 o
   4   7   0      612.95      582.20     19.12 o
   5   7   0       20.60       14.91      6.81 o
   6   7   0      452.17      417.89     14.49 o
   7   7   0        5.16        4.39      6.19 o
   8   7   0       33.65       33.34      7.60 o
   9   7   0       19.39       21.24      8.04 o
  10   7   0       13.11       13.06      7.08 o
   0   8   0      183.77      187.62     20.09 o
   1   8   0      346.63      380.88     17.23 o
   2   8   0      357.34      406.56     20.10 o
   3   8   0      263.87      284.60     15.58 o
   4   8   0       15.06        7.51      8.99 o
   5   8   0       16.17       17.09      8.14 o
   6   8   0      312.08      322.80     13.32 o
   7   8   0      259.83      255.07     12.84 o
   8   8   0      199.39      223.71     18.66 o
   9   8   0       66.80       66.89     10.62 o
   1   9   0       71.12       66.68     15.02 o
   2   9   0      622.83      679.10     24.09 o
   3   9   0      322.29      351.73     18.76 o
   4   9   0      526.15      518.52     27.17 o
   5   9   0      204.22      231.39     20.46 o
   6   9   0      112.98      104.50     15.67 o
   7   9   0      153.61      146.05     19.09 o
   8   9   0        0.25        1.24      6.54 o
   0  10   0      128.15      154.95     24.85 o
   1  10   0      337.47      363.98     21.92 o
   2  10   0       51.30       53.69     17.73 o
   3  10   0      156.49      188.98     20.87 o
   4  10   0       19.29       36.28     17.32 o
   5  10   0       55.45       38.93     12.56 o
   6  10   0        2.17        2.83      8.61 o
   7  10   0      123.71      129.78     34.54 o
   1  11   0      122.21        8.59     15.69 o
   2  11   0       16.73       11.71     12.84 o
   3  11   0        0.77        3.13     11.67 o
   4  11   0        0.44       14.66     12.59 o
   5  11   0        1.10       -9.04     12.17 o
   0  12   0       39.51       -3.84     19.31 o
   1  12   0       48.57        0.64      8.64 o
   2  12   0       28.29        3.87     11.88 o
   3  12   0       33.96        7.56     17.21 o
   2   0   1     4515.98     4850.97     33.56 o
   3   0   1     1217.45     1093.79      9.09 o
   4   0   1     4036.92     3973.42     31.38 o
   5   0   1     1415.88     1424.24     13.11 o
   6   0   1      593.58      532.69      7.54 o
   7   0   1      104.40      100.46      4.18 o
   8   0   1        8.86        8.90      3.39 o
   9   0   1       10.98       16.56      3.44 o
  10   0   1       35.09       37.42      3.74 o
  11   0   1       17.08       -0.38      9.77 o
  12   0   1        1.13       -1.85     10.54 o
 -12   1   1        1.32        0.79      8.43 o
 -11   1   1       45.46        0.10      9.75 o
 -10   1   1       67.20       72.29      4.11 o
  -9   1   1      317.37      338.40      7.82 o
  -8   1   1      176.97      183.13      5.54 o
  -7   1   1      585.40      577.49      8.90 o
  -6   1   1      980.83      985.82     12.23 o
  -5   1   1     6524.35     6564.53     53.62 o
  -4   1   1        4.51        1.87      1.97 o
  -3   1   1     2123.53     2102.72     17.59 o
  -2   1   1     5811.25     6086.54     44.47 o
  -1   1   1     7545.98     7871.99     55.29 o
   1   1   1     7632.10     7869.92     64.31 o
   2   1   1     5795.36     6077.09     44.40 o
   3   1   1     2379.36     2376.21     17.56 o
   4   1   1        3.45        5.23      2.06 o
   5   1   1     6412.91     6426.37     53.49 o
   6   1   1      969.68      973.86     11.26 o
   7   1   1      594.58      603.51      8.72 o
   8   1   1      177.87      185.82      5.13 o
   9   1   1      321.86      342.20      7.08 o
  10   1   1       75.20       81.54      4.25 o
  11   1   1       42.83       -0.16      8.17 o
  12   1   1        2.38       -1.27      9.06 o
 -12   2   1       12.61        2.09     10.19 o
 -11   2   1      101.57       -0.67     16.57 o
 -10   2   1      560.80      534.58     10.42 o
  -9   2   1      130.81      114.44      6.24 o
  -8   2   1     1698.48     1713.80     21.25 o
  -7   2   1      140.27      153.39      5.94 o
  -6   2   1     2726.02     2621.85     27.09 o
  -5   2   1      307.87      322.54      6.46 o
  -4   2   1       92.12       82.39      4.51 o
  -3   2   1     2635.45     2716.91     22.64 o
  -2   2   1      868.33      962.97     10.10 o
  -1   2   1     9697.57     9819.91     75.50 o
   0   2   1    28609.88    28547.04    240.04 o
   1   2   1     9441.78     9506.68     72.72 o
   2   2   1      971.06     1075.85     10.20 o
   3   2   1     2640.94     2721.40     22.05 o
   4   2   1       85.44       73.25      4.27 o
   5   2   1      315.31      330.66      7.23 o
   6   2   1     2810.36     2771.56     26.39 o
   7   2   1      164.69      184.75      7.22 o
   8   2   1     1703.60     1687.28     18.42 o
   9   2   1      118.98      108.55      6.09 o
  10   2   1      537.27      520.59     10.22 o
  11   2   1       97.49       72.02     22.68 o
  12   2   1       13.92       -1.69     11.58 o
 -11   3   1      125.38       62.20     37.43 o
 -10   3   1      182.46      177.10      7.36 o
  -9   3   1       40.86       27.45      6.48 o
  -8   3   1      380.65      387.61      9.04 o
  -7   3   1      825.41      809.31     12.86 o
  -6   3   1       17.55       12.20      5.40 o
  -5   3   1     5729.54     5380.04     48.30 o
  -4   3   1     1447.68     1453.27     15.23 o
  -3   3   1     5538.82     5219.11     42.90 o
  -2   3   1     4497.56     4765.32     41.66 o
  -1   3   1     1321.07     1294.69     13.70 o
   0   3   1       81.81       88.35      4.37 o
   1   3   1     1108.96     1064.10     11.81 o
   2   3   1     4792.48     5058.28     41.19 o
   3   3   1     5350.30     5046.60     41.78 o
   4   3   1     1288.26     1286.51     14.56 o
   5   3   1     5772.51     5452.60     48.52 o
   6   3   1       20.26       24.45      4.11 o
   7   3   1      790.13      763.31     11.36 o
   8   3   1      375.21      396.75      9.88 o
   9   3   1       53.19       53.80      5.27 o
  10   3   1      188.58      185.03      7.43 o
  11   3   1      126.76      140.28     17.81 o
 -11   4   1       32.83       14.94     13.16 o
 -10   4   1       61.83       45.42      7.87 o
  -9   4   1       79.14       76.73      6.77 o
  -8   4   1       81.37       88.53      6.85 o
  -7   4   1      285.26      304.80      8.88 o
  -6   4   1      460.19      411.68      9.40 o
  -5   4   1      822.78      823.82     12.52 o
  -4   4   1     4025.07     4049.55     37.73 o
  -3   4   1      200.12      182.69      6.44 o
  -2   4   1     2022.52     1962.32     24.84 o
  -1   4   1       97.13       91.60      6.98 o
   0   4   1     1196.19     1180.89     18.22 o
   1   4   1       89.56       87.25      5.09 o
   2   4   1     1905.15     1848.67     21.75 o
   3   4   1      217.57      204.06      7.74 o
   4   4   1     4114.30     4134.47     39.39 o
   5   4   1      811.09      811.88     12.94 o
   6   4   1      418.74      388.75      9.42 o
   7   4   1      285.42      288.53      7.94 o
   8   4   1       84.44       93.79      6.24 o
   9   4   1       79.80       85.29      7.40 o
  10   4   1       62.88       44.72      6.17 o
  11   4   1       36.05       25.83     14.37 o
 -11   5   1       25.11       13.45     17.45 o
 -10   5   1       14.98       23.11      6.02 o
  -9   5   1      147.15      178.51      9.80 o
  -8   5   1       42.68       58.35      7.05 o
  -7   5   1       65.82       76.96      6.54 o
  -6   5   1      222.37      231.28      9.61 o
  -5   5   1      492.92      484.57     12.13 o
  -4   5   1      168.27      180.96     10.41 o
  -3   5   1     2530.97     2374.24     38.91 o
  -2   5   1     1120.29     1132.66     21.11 o
  -1   5   1     2238.99     2291.05     32.13 o
   0   5   1     1258.39     1198.34     18.50 o
   1   5   1     2321.69     2373.95     33.87 o
   2   5   1     1083.80     1123.64     22.33 o
   3   5   1     2529.81     2390.70     33.51 o
   4   5   1      205.59      218.48      8.31 o
   5   5   1      426.99      431.42     11.47 o
   6   5   1      222.99      231.30      8.47 o
   7   5   1       52.10       59.09      7.06 o
   8   5   1       54.80       68.13      6.86 o
   9   5   1      147.17      173.69      9.07 o
  10   5   1       17.87       21.61      5.94 o
  11   5   1       34.19       35.20     12.91 o
 -10   6   1       50.10       47.34      7.92 o
  -9   6   1      133.23      151.28     10.11 o
  -8   6   1      291.71      326.40     12.65 o
  -7   6   1       72.82      103.76      8.07 o
  -6   6   1      277.40      312.91     12.53 o
  -5   6   1      187.53      189.38      8.86 o
  -4   6   1      384.27      428.28     15.61 o
  -3   6   1     1056.71     1026.73     23.49 o
  -2   6   1     1733.82     1712.57     32.10 o
  -1   6   1     2675.76     2696.05     40.36 o
   0   6   1     5012.98     5013.36     72.05 o
   1   6   1     2596.39     2619.73     39.60 o
   2   6   1     1742.22     1729.78     30.32 o
   3   6   1     1088.01     1081.03     26.20 o
   4   6   1      379.49      416.42     15.24 o
   5   6   1      166.14      175.44      8.65 o
   6   6   1      306.27      339.00     10.45 o
   7   6   1       84.89      115.29      8.14 o
   8   6   1      336.02      363.40     12.19 o
   9   6   1      135.35      152.99      9.28 o
  10   6   1       38.39       29.77      8.79 o
 -10   7   1       24.55       28.58      8.61 o
  -9   7   1        1.80        4.36      6.51 o
  -8   7   1       10.82       11.36      6.74 o
  -7   7   1      163.35      171.85     10.54 o
  -6   7   1      319.75      344.71     12.12 o
  -5   7   1      503.90      526.43     13.70 o
  -4   7   1      541.51      520.85     18.24 o
  -3   7   1     1032.71     1014.90     24.83 o
  -2   7   1      573.53      566.37     17.79 o
  -1   7   1      519.09      537.47     17.48 o
   0   7   1      171.42      159.98     12.37 o
   1   7   1      561.67      584.12     20.68 o
   2   7   1      577.76      572.11     17.92 o
   3   7   1     1004.62      970.55     25.45 o
   4   7   1      518.76      504.31     28.18 o
   5   7   1      493.32      508.04     13.18 o
   6   7   1      276.89      273.93     11.77 o
   7   7   1      153.47      171.49     10.68 o
   8   7   1        9.85        9.40      7.71 o
   9   7   1        1.86        7.86      6.69 o
  10   7   1       22.65       26.95      8.89 o
  -9   8   1        9.53       20.04      8.02 o
  -8   8   1       45.55       38.36     10.41 o
  -7   8   1      139.47      164.91     11.14 o
  -6   8   1       41.05       51.45      8.78 o
  -5   8   1      113.68      143.33     11.22 o
  -4   8   1      205.95      196.15     15.75 o
  -3   8   1        2.83       -1.66      7.74 o
  -2   8   1       46.99       47.78     10.62 o
  -1   8   1      373.23      392.68     18.55 o
   0   8   1      528.09      510.91     26.34 o
   1   8   1      371.83      370.46     18.46 o
   2   8   1       52.37       39.54     10.75 o
   3   8   1        5.96        7.86      7.95 o
   4   8   1      202.71      216.26     17.67 o
   5   8   1      117.10      109.03     13.06 o
   6   8   1       42.55       49.38      9.78 o
   7   8   1      152.82      183.16     17.26 o
   8   8   1       41.58       39.89      9.87 o
   9   8   1        9.35        6.12      7.60 o
  -8   9   1       30.48       21.72     11.83 o
  -7   9   1       11.44        8.27      8.39 o
  -6   9   1       65.80       42.00     12.49 o
  -5   9   1       41.22       40.45     11.06 o
  -4   9   1      107.22      131.15     17.67 o
  -3   9   1       75.26       84.61     13.91 o
  -2   9   1      327.34      329.38     18.99 o
  -1   9   1      540.47      562.15     22.17 o
   0   9   1      123.74      129.64     15.66 o
   1   9   1      539.07      569.88     30.23 o
   2   9   1      332.81      346.10     20.51 o
   3   9   1       65.04       76.08     15.39 o
   4   9   1      114.98      143.79     18.75 o
   5   9   1       38.26       30.23     13.15 o
   6   9   1       68.34       46.22     10.06 o
   7   9   1       14.45       10.77      9.23 o
   8   9   1       34.83       25.79      9.97 o
  -7  10   1       20.28       11.20      9.37 o
  -6  10   1       24.31       18.20      9.47 o
  -5  10   1       71.29       92.13     24.57 o
  -4  10   1       65.99       44.18     15.51 o
  -3  10   1      167.29      172.10     17.80 o
  -2  10   1      280.86      289.11     22.53 o
  -1  10   1      362.80      397.53     22.39 o
   0  10   1      436.37      485.13     23.17 o
   1  10   1      360.31      393.59     24.19 o
   2  10   1      277.79      292.21     27.25 o
   3  10   1      153.03      162.90     21.16 o
   4  10   1       63.22       36.06     15.39 o
   5  10   1       70.42       42.34     15.28 o
   6  10   1       31.82       22.71     10.62 o
   7  10   1       20.67       19.32      9.73 o
  -5  11   1       54.21       13.09     13.86 o
  -4  11   1      224.86      262.95     21.07 o
  -3  11   1       86.39       21.12     22.08 o
  -2  11   1      113.71       40.21     34.55 o
  -1  11   1        4.38        3.13     12.99 o
   0  11   1        0.81        1.53     11.47 o
   1  11   1        2.54        0.30     10.68 o
   2  11   1      107.08      129.71     41.60 o
   3  11   1       82.74       38.51     27.50 o
   4  11   1      226.39      263.29     22.89 o
   5  11   1       46.08       12.99     11.97 o
  -3  12   1        6.59        3.20     13.63 o
  -2  12   1       13.24       14.86     14.56 o
  -1  12   1       54.02        3.93     12.28 o
   0  12   1        1.64        6.15     12.71 o
   1  12   1       51.50        2.73     11.87 o
   2  12   1       12.38        6.46     15.61 o
   3  12   1        6.48        2.09     13.52 o
   2   0   2     4064.93     4408.07     45.11 o
   3   0   2      217.65      240.30      4.01 o
   4   0   2       24.66       24.96      2.27 o
   5   0   2      456.54      455.08      6.21 o
   6   0   2     3183.83     3273.31     29.78 o
   7   0   2      235.69      219.08      5.69 o
   8   0   2      690.04      711.98     10.08 o
   9   0   2        5.75        6.40      2.68 o
  10   0   2      166.41      172.75      5.50 o
  11   0   2        4.75        0.63      9.30 o
  12   0   2        0.51        2.32     11.49 o
 -12   1   2       21.07       -2.00     11.44 o
 -11   1   2       64.49       -0.53     11.57 o
 -10   1   2       46.73       46.60      3.67 o
  -9   1   2      375.52      363.89      7.10 o
  -8   1   2        3.00        2.34      2.67 o
  -7   1   2     1271.13     1269.40     15.03 o
  -6   1   2      428.70      435.86      7.28 o
  -5   1   2     1701.41     1742.88     16.68 o
  -4   1   2      581.33      591.33      7.57 o
  -3   1   2       95.57       88.20      4.46 o
  -2   1   2     7509.94     7502.96     54.80 o
  -1   1   2    46653.54    44014.93    382.25 o
   1   1   2    45852.28    42917.59    372.68 o
   2   1   2     7532.81     7563.78     55.75 o
   3   1   2      152.04      134.42      3.00 o
   4   1   2      639.25      650.92      7.19 o
   5   1   2     1630.10     1644.89     17.10 o
   6   1   2      422.09      439.72      7.20 o
   7   1   2     1225.39     1224.03     13.62 o
   8   1   2        6.16        9.53      2.96 o
   9   1   2      356.91      362.92      9.91 o
  10   1   2       44.23       39.35      3.95 o
  11   1   2       52.38       17.79     15.07 o
  12   1   2       23.31       -1.30     11.39 o
 -12   2   2       35.76       14.77     13.66 o
 -11   2   2        6.44        0.01      9.96 o
 -10   2   2      153.03      164.68     12.07 o
  -9   2   2      130.63      131.93      6.06 o
  -8   2   2       17.07       18.82      4.55 o
  -7   2   2      785.96      802.62     11.26 o
  -6   2   2     1840.86     1743.53     17.61 o
  -5   2   2     1952.78     1998.64     20.07 o
  -4   2   2     6718.04     6349.58     52.02 o
  -3   2   2      227.98      266.72      5.97 o
  -2   2   2     5279.95     5413.17     40.96 o
  -1   2   2    16781.54    17246.56    147.46 o
   0   2   2     1312.12     1326.00     12.10 o
   1   2   2    16617.14    16980.17    136.49 o
   2   2   2     4405.78     4474.96     34.97 o
   3   2   2      269.27      301.66      5.15 o
   4   2   2     6359.93     6026.33     49.27 o
   5   2   2     1953.71     1967.09     18.00 o
   6   2   2     1926.90     1827.48     18.57 o
   7   2   2      810.96      821.45     12.00 o
   8   2   2       24.17       27.29      3.98 o
   9   2   2      123.25      133.50      5.42 o
  10   2   2      142.16      149.84      6.34 o
  11   2   2        4.37        4.17      9.37 o
  12   2   2       28.40        1.14     14.97 o
 -11   3   2      131.98       34.72     29.89 o
 -10   3   2       58.47       50.17      5.70 o
  -9   3   2      917.17      915.48     16.66 o
  -8   3   2      122.15      113.85      5.90 o
  -7   3   2      618.92      609.00     11.00 o
  -6   3   2      920.38      918.84     13.27 o
  -5   3   2      591.71      543.77      9.51 o
  -4   3   2     1435.34     1492.74     15.34 o
  -3   3   2     1052.18      878.03     11.05 o
  -2   3   2     1478.67     1602.40     15.43 o
  -1   3   2     3208.84     3345.90     35.62 o
   0   3   2      554.66      661.93      8.78 o
   1   3   2     3968.96     4093.34     35.38 o
   2   3   2     1380.42     1485.57     14.66 o
   3   3   2     1160.92     1017.19     12.77 o
   4   3   2     1492.55     1542.46     17.16 o
   5   3   2      534.98      482.87      8.93 o
   6   3   2      924.85      907.80     12.13 o
   7   3   2      606.25      590.79     10.97 o
   8   3   2      115.45      102.32      6.30 o
   9   3   2      911.22      955.15     13.18 o
  10   3   2       55.85       60.67      5.18 o
  11   3   2      120.03      114.68     29.36 o
 -11   4   2       36.91       20.33     14.44 o
 -10   4   2      291.93      282.95     10.63 o
  -9   4   2      295.01      280.61     10.29 o
  -8   4   2      293.33      313.24      8.73 o
  -7   4   2      163.52      164.31      7.56 o
  -6   4   2      482.41      452.01     10.29 o
  -5   4   2      597.37      577.30     10.39 o
  -4   4   2     1153.66     1088.88     16.48 o
  -3   4   2     3240.93     3328.32     35.79 o
  -2   4   2     5910.50     5887.00     63.73 o
  -1   4   2     4410.96     4611.20     50.49 o
   0   4   2     3826.47     3562.12     36.13 o
   1   4   2     4286.84     4484.78     46.47 o
   2   4   2     5559.06     5615.80     56.03 o
   3   4   2     3330.00     3419.70     33.34 o
   4   4   2     1116.91     1058.34     22.11 o
   5   4   2      598.97      581.43     10.74 o
   6   4   2      498.64      471.38     10.00 o
   7   4   2      157.43      165.37      7.17 o
   8   4   2      315.29      341.43      9.82 o
   9   4   2      281.13      270.34      9.29 o
  10   4   2      291.75      303.54      9.90 o
  11   4   2       36.55       58.62     14.64 o
 -11   5   2        4.54        5.78     16.22 o
 -10   5   2       28.36       25.54      6.09 o
  -9   5   2       15.21       18.24      6.25 o
  -8   5   2       76.53       94.35      7.31 o
  -7   5   2      316.88      335.45     10.15 o
  -6   5   2      848.21      859.23     14.82 o
  -5   5   2     2242.57     2223.05     25.05 o
  -4   5   2      640.23      598.83     13.33 o
  -3   5   2     3817.41     3795.13     46.46 o
  -2   5   2     3357.09     3347.87     40.85 o
  -1   5   2     1321.94     1304.06     24.53 o
   0   5   2      176.25      181.73     18.51 o
   1   5   2     1195.50     1197.07     22.22 o
   2   5   2     3441.81     3422.37     47.76 o
   3   5   2     3822.84     3767.44     52.90 o
   4   5   2      627.59      577.54     12.59 o
   5   5   2     2319.11     2275.92     25.41 o
   6   5   2      854.62      872.76     15.32 o
   7   5   2      292.19      314.32      9.99 o
   8   5   2       69.05       77.78      8.79 o
   9   5   2       16.69       15.23      5.58 o
  10   5   2       34.32       27.45      7.32 o
  11   5   2        4.77       17.31     11.32 o
 -10   6   2       65.19       65.28      8.32 o
  -9   6   2       38.07       35.63      7.00 o
  -8   6   2      136.53      147.39     10.33 o
  -7   6   2      164.75      177.72      9.75 o
  -6   6   2      338.19      367.38     10.83 o
  -5   6   2      488.31      465.23     11.50 o
  -4   6   2     2535.04     2493.39     34.48 o
  -3   6   2     1792.75     1773.14     32.14 o
  -2   6   2     3023.93     3032.62     45.03 o
  -1   6   2     2012.68     2140.61     39.27 o
   0   6   2      427.62      405.55     14.28 o
   1   6   2     2018.03     2126.87     33.84 o
   2   6   2     2981.82     2991.64     46.13 o
   3   6   2     1803.36     1757.42     32.21 o
   4   6   2     2558.80     2551.10     34.68 o
   5   6   2      536.74      503.08     11.57 o
   6   6   2      336.02      371.71     10.93 o
   7   6   2      180.78      189.61      9.20 o
   8   6   2      147.40      156.88      9.85 o
   9   6   2       39.17       36.41      7.53 o
  10   6   2       63.07       68.36      9.38 o
 -10   7   2       32.84       48.16      8.26 o
  -9   7   2      130.70      144.92     12.69 o
  -8   7   2      279.79      285.17     11.83 o
  -7   7   2      419.15      432.35     13.76 o
  -6   7   2      241.05      243.90     11.38 o
  -5   7   2      404.52      382.14     12.92 o
  -4   7   2       62.57       61.42     11.52 o
  -3   7   2      172.21      173.61     13.39 o
  -2   7   2      666.82      672.62     19.03 o
  -1   7   2     1091.05     1157.09     26.27 o
   0   7   2        3.84        5.02      7.17 o
   1   7   2     1008.16     1037.00     24.83 o
   2   7   2      673.20      665.91     19.16 o
   3   7   2      234.54      232.78     13.36 o
   4   7   2       70.94       61.41      9.30 o
   5   7   2      413.55      402.15     13.23 o
   6   7   2      215.12      200.76     11.31 o
   7   7   2      410.65      422.99     14.28 o
   8   7   2      286.37      307.06     12.49 o
   9   7   2      136.26      160.87      9.72 o
  10   7   2       34.41       20.32      9.42 o
  -9   8   2       20.55       22.75      8.17 o
  -8   8   2      158.28      153.68     13.71 o
  -7   8   2       37.67       31.76      9.43 o
  -6   8   2      127.95      123.25     11.34 o
  -5   8   2       78.62       78.28     12.05 o
  -4   8   2      256.48      246.93     15.70 o
  -3   8   2      204.27      208.51     15.47 o
  -2   8   2       23.84       31.11      9.65 o
  -1   8   2       88.41      106.06     12.16 o
   0   8   2      765.62      824.18     26.29 o
   1   8   2       66.01       69.85     13.25 o
   2   8   2       15.65        8.88      9.80 o
   3   8   2      249.79      253.34     15.29 o
   4   8   2      260.80      282.74     15.95 o
   5   8   2       97.26       94.85     10.78 o
   6   8   2      114.29      109.60     10.04 o
   7   8   2       30.22       22.58      8.69 o
   8   8   2      150.53      140.27     11.94 o
   9   8   2       18.40       15.01      8.35 o
  -8   9   2       27.57        6.64      9.15 o
  -7   9   2       98.26       40.00     13.29 o
  -6   9   2       67.35       43.76     16.87 o
  -5   9   2      215.07      224.95     13.54 o
  -4   9   2      427.83      419.13     37.00 o
  -3   9   2      289.15      296.70     18.10 o
  -2   9   2       50.39       44.08     13.05 o
  -1   9   2       57.03       70.15     14.89 o
   0   9   2        0.24       -2.73      8.89 o
   1   9   2       62.50       74.56     13.59 o
   2   9   2       61.16       63.70     15.43 o
   3   9   2      279.89      292.21     19.18 o
   4   9   2      432.81      431.47     22.93 o
   5   9   2      209.13      246.12     15.87 o
   6   9   2       67.65       53.65     10.31 o
   7   9   2       91.04       40.03     13.67 o
   8   9   2       26.73       22.37      9.66 o
  -7  10   2       34.38       14.93      9.26 o
  -6  10   2       23.38        3.75      8.31 o
  -5  10   2      169.96      169.45     17.23 o
  -4  10   2      134.08      141.72     18.83 o
  -3  10   2       41.54       38.58     15.12 o
  -2  10   2      161.61      173.65     21.91 o
  -1  10   2      137.20      169.43     17.66 o
   0  10   2       10.98        2.13     11.88 o
   1  10   2      150.20      162.28     19.14 o
   2  10   2      171.97      201.55     19.62 o
   3  10   2       30.26       42.97     14.95 o
   4  10   2      135.99      111.67     23.76 o
   5  10   2      169.71      176.32     17.67 o
   6  10   2       24.87        9.62      9.97 o
   7  10   2       31.48       17.90      9.94 o
  -5  11   2        0.01        1.91     11.99 o
  -4  11   2        3.95        6.56     11.24 o
  -3  11   2       22.05        7.09     12.40 o
  -2  11   2      253.85      240.62     46.93 o
  -1  11   2       34.29        0.61     13.06 o
   0  11   2      248.62      240.98     21.14 o
   1  11   2       22.40       11.08     12.13 o
   2  11   2      255.75      281.64     23.73 o
   3  11   2       21.06       16.74     12.63 o
   4  11   2        3.84       -8.89     11.30 o
   5  11   2        0.04       11.25     10.90 o
  -3  12   2       58.57       54.86     27.93 o
  -2  12   2       15.39        4.23     12.03 o
  -1  12   2       97.22        4.20     13.47 o
   0  12   2       19.56        2.03     11.56 o
   1  12   2       96.72        1.98     13.46 o
   2  12   2       18.26        5.43     12.35 o
   3  12   2       59.15       22.26     20.63 o
   2   0   3    14131.64    14959.41    147.78 o
   3   0   3      534.41      569.75      7.40 o
   4   0   3    26026.82    26836.88    230.12 o
   5   0   3        0.47        2.29      2.15 o
   6   0   3     8451.13     9204.96     77.65 o
   7   0   3       11.90        9.04      1.93 o
   8   0   3       52.76       63.02      3.38 o
   9   0   3       38.30       44.58      2.62 o
  10   0   3      359.84      419.03     13.34 o
  11   0   3        8.92       -1.31      9.20 o
  12   0   3       39.73        0.11     10.43 o
 -12   1   3       36.83        7.28     13.71 o
 -11   1   3       24.19       -1.72     10.95 o
 -10   1   3       26.42       16.12      1.60 o
  -9   1   3      546.46      557.67     11.91 o
  -8   1   3       20.24       24.80      3.04 o
  -7   1   3     1030.36     1034.76     12.87 o
  -6   1   3       52.99       51.73      3.08 o
  -5   1   3     1309.46     1344.56     13.41 o
  -4   1   3      670.75      659.05      7.41 o
  -3   1   3      123.96      133.18      3.50 o
  -2   1   3     3796.24     3898.43     29.90 o
  -1   1   3    41836.87    41704.14    360.62 o
   1   1   3    42225.89    41833.78    480.66 o
   2   1   3     3782.92     3867.52     27.21 o
   3   1   3       67.99       78.12      3.59 o
   4   1   3      628.89      619.56      6.85 o
   5   1   3     1357.55     1392.30     13.17 o
   6   1   3       59.17       61.49      3.70 o
   7   1   3     1005.17     1026.01     12.24 o
   8   1   3       16.86       19.87      3.80 o
   9   1   3      519.11      533.87      8.24 o
  10   1   3       33.23       31.22      7.74 o
  11   1   3       21.30       14.20     11.90 o
  12   1   3       31.49        1.34     12.10 o
 -12   2   3        7.73        3.51     12.04 o
 -11   2   3       74.61       21.37     18.98 o
 -10   2   3       59.08       66.12      6.91 o
  -9   2   3      270.89      266.39      8.25 o
  -8   2   3      244.82      264.48      6.17 o
  -7   2   3      407.62      410.74      8.88 o
  -6   2   3      203.62      203.08      5.33 o
  -5   2   3       88.30       71.97      3.82 o
  -4   2   3      595.32      583.21      8.05 o
  -3   2   3     1774.55     1786.76     15.62 o
  -2   2   3     3542.99     3724.78     29.17 o
  -1   2   3     1207.31     1195.86     12.53 o
   0   2   3      299.40      319.78      5.19 o
   1   2   3     1153.70     1156.43     11.21 o
   2   2   3     3504.77     3659.65     28.88 o
   3   2   3     1690.46     1717.75     15.21 o
   4   2   3      641.86      618.66      8.31 o
   5   2   3       80.63       70.50      3.73 o
   6   2   3      201.22      191.62      5.83 o
   7   2   3      374.85      381.36      7.58 o
   8   2   3      213.82      230.98      5.93 o
   9   2   3      271.28      265.26      6.69 o
  10   2   3       64.54       74.19      7.55 o
  11   2   3       78.93       40.16     13.74 o
  12   2   3        8.88        6.45     12.83 o
 -11   3   3        6.54       -3.40      9.36 o
 -10   3   3      216.64      198.12      7.41 o
  -9   3   3      534.11      485.42     11.70 o
  -8   3   3      120.66      132.94      5.73 o
  -7   3   3      718.95      697.92     12.16 o
  -6   3   3      318.63      326.19      7.86 o
  -5   3   3      777.13      797.64     11.08 o
  -4   3   3       93.84      116.19      4.96 o
  -3   3   3      767.16      848.35     10.66 o
  -2   3   3      212.87      216.16      5.55 o
  -1   3   3     1711.18     1660.84     18.68 o
   0   3   3      393.75      518.71     11.98 o
   1   3   3     1940.00     1900.41     20.10 o
   2   3   3      200.67      205.90      5.17 o
   3   3   3      912.16      989.53     12.29 o
   4   3   3      114.77      145.28      5.62 o
   5   3   3      828.12      855.07     11.44 o
   6   3   3      319.44      326.74      7.39 o
   7   3   3      665.21      659.02     11.21 o
   8   3   3      127.70      136.58      7.01 o
   9   3   3      512.84      480.69      9.01 o
  10   3   3      226.56      220.65     10.24 o
  11   3   3        8.10        7.03      9.43 o
 -11   4   3        1.93       -4.01     11.08 o
 -10   4   3      178.85      197.82     14.07 o
  -9   4   3      103.62      103.40      9.77 o
  -8   4   3       86.55       91.65      6.46 o
  -7   4   3       48.96       47.19      5.63 o
  -6   4   3     1452.34     1419.83     17.95 o
  -5   4   3      456.28      429.22      9.89 o
  -4   4   3     8676.32     8178.84     78.70 o
  -3   4   3     3279.54     3385.49     37.09 o
  -2   4   3     5997.49     5949.50     55.13 o
  -1   4   3      209.86      209.41      6.76 o
   0   4   3       23.57       17.89      5.69 o
   1   4   3      212.11      208.54      8.51 o
   2   4   3     6276.30     6266.80     68.72 o
   3   4   3     3151.44     3289.27     31.51 o
   4   4   3     8369.22     7806.93     70.49 o
   5   4   3      410.71      401.10      9.23 o
   6   4   3     1524.97     1479.27     17.66 o
   7   4   3       43.65       31.27      5.39 o
   8   4   3       91.96       88.29      6.77 o
   9   4   3      106.08      112.31      6.99 o
  10   4   3      191.52      198.98      9.90 o
  11   4   3        2.84        8.96      9.81 o
 -11   5   3       46.54        7.38     18.95 o
 -10   5   3       22.24       15.30      5.60 o
  -9   5   3      263.67      311.30     10.87 o
  -8   5   3      348.10      360.05     12.94 o
  -7   5   3     1242.53     1274.50     19.94 o
  -6   5   3       98.71      128.27      7.41 o
  -5   5   3      551.84      525.60     11.26 o
  -4   5   3      459.04      472.25     12.98 o
  -3   5   3     5304.23     5368.94     54.44 o
  -2   5   3     2034.78     2081.14     31.14 o
  -1   5   3    10823.29    11016.68    137.80 o
   0   5   3     1849.30     1836.44     27.95 o
   1   5   3    10726.34    10931.43    138.74 o
   2   5   3     2037.90     2084.21     27.92 o
   3   5   3     5418.66     5512.80     56.02 o
   4   5   3      462.87      470.82     10.97 o
   5   5   3      530.89      514.03     10.89 o
   6   5   3       99.58      119.85      7.43 o
   7   5   3     1203.75     1194.21     17.19 o
   8   5   3      335.59      357.22      9.98 o
   9   5   3      244.94      289.83     10.68 o
  10   5   3       19.55       16.69      7.16 o
  11   5   3       49.79       27.59      9.72 o
 -10   6   3       22.52       20.73      6.62 o
  -9   6   3       98.05      112.66     10.97 o
  -8   6   3      117.01      128.69      9.16 o
  -7   6   3       15.69       24.19      6.77 o
  -6   6   3       88.75      103.72      7.90 o
  -5   6   3       71.61       59.29      7.30 o
  -4   6   3      439.35      419.13     14.13 o
  -3   6   3      628.74      644.91     16.22 o
  -2   6   3       35.62       35.67      9.30 o
  -1   6   3      194.12      189.24     10.93 o
   0   6   3       24.40       30.32      7.77 o
   1   6   3      179.81      165.48     11.35 o
   2   6   3       43.75       50.25     10.55 o
   3   6   3      689.31      680.33     19.36 o
   4   6   3      489.19      485.02     17.80 o
   5   6   3       62.66       49.96      6.81 o
   6   6   3      107.47      107.74      8.07 o
   7   6   3       10.62       11.67      6.19 o
   8   6   3      115.54      149.00      8.73 o
   9   6   3       95.58      104.06      9.21 o
  10   6   3       24.62       21.49      8.03 o
 -10   7   3       45.83       36.20      8.52 o
  -9   7   3        3.60        7.24      6.59 o
  -8   7   3       21.04       18.82      8.31 o
  -7   7   3       36.44       34.97      8.52 o
  -6   7   3      343.86      351.35     12.25 o
  -5   7   3       38.91       37.25      7.26 o
  -4   7   3      283.25      301.48     14.49 o
  -3   7   3       11.94       28.32      9.83 o
  -2   7   3      142.42      150.46     11.79 o
  -1   7   3      383.82      398.81     17.28 o
   0   7   3      110.19      144.92     11.83 o
   1   7   3      322.01      335.52     15.01 o
   2   7   3      135.17      150.41     13.45 o
   3   7   3        6.45        9.30      9.01 o
   4   7   3      276.98      286.51     13.60 o
   5   7   3       37.30       30.72      7.67 o
   6   7   3      340.14      323.28     12.25 o
   7   7   3       45.06       55.01      8.12 o
   8   7   3       21.34       18.14      6.85 o
   9   7   3        2.72        3.76      6.79 o
  10   7   3       49.79       56.54     12.72 o
  -9   8   3        2.34        6.40      7.32 o
  -8   8   3       26.96       20.50      8.05 o
  -7   8   3       64.32       71.61      9.09 o
  -6   8   3      123.80      144.70     12.90 o
  -5   8   3      695.72      710.79     18.78 o
  -4   8   3      150.82      133.38     14.34 o
  -3   8   3     1013.50     1051.50     39.09 o
  -2   8   3      477.19      515.10     24.47 o
  -1   8   3      139.41      138.68     12.98 o
   0   8   3        7.78       -3.86      8.03 o
   1   8   3      115.19      107.89     13.40 o
   2   8   3      520.13      552.26     25.30 o
   3   8   3     1005.47     1049.48     28.26 o
   4   8   3      162.47      171.23     13.73 o
   5   8   3      660.93      647.17     18.39 o
   6   8   3      130.09      156.20     14.61 o
   7   8   3       49.47       57.11     10.19 o
   8   8   3       28.59       22.68      8.84 o
   9   8   3        2.19       -2.03      6.12 o
  -8   9   3      108.69       93.85     12.77 o
  -7   9   3       71.05       51.45     15.88 o
  -6   9   3      143.77      135.83     30.82 o
  -5   9   3       15.90       20.65      8.70 o
  -4   9   3       22.12       25.03     14.05 o
  -3   9   3      199.37      210.53     18.52 o
  -2   9   3      638.87      700.14     27.38 o
  -1   9   3      772.85      755.36     49.38 o
   0   9   3      736.98      777.55     51.39 o
   1   9   3      738.46      724.41     28.78 o
   2   9   3      597.17      632.04     25.09 o
   3   9   3      212.70      218.48     16.75 o
   4   9   3       22.57       13.13     13.56 o
   5   9   3       18.18       16.13      9.08 o
   6   9   3      147.13      140.38     20.57 o
   7   9   3       71.76       63.19     12.69 o
   8   9   3      115.25      122.40     13.05 o
  -7  10   3       33.97       14.74     10.67 o
  -6  10   3       46.97       22.76     10.06 o
  -5  10   3      123.30       95.21     24.83 o
  -4  10   3       45.95       38.32     15.78 o
  -3  10   3      491.33      534.32     26.38 o
  -2  10   3        6.60        5.03     10.18 o
  -1  10   3       13.88       20.13     11.95 o
   0  10   3        1.12       -5.67     11.74 o
   1  10   3        9.18        7.51     12.57 o
   2  10   3        6.19       -2.18      9.08 o
   3  10   3      521.70      559.66     25.32 o
   4  10   3       37.86       19.57     15.58 o
   5  10   3      120.32       98.44     25.94 o
   6  10   3       58.52       39.34     10.48 o
   7  10   3       31.95       20.79      9.37 o
  -5  11   3        0.68       -0.19      9.32 o
  -4  11   3       17.58       -2.92     10.58 o
  -3  11   3       20.19       12.34     13.09 o
  -2  11   3       14.28       -2.44     11.27 o
  -1  11   3       32.37       14.38     13.09 o
   0  11   3        1.72        0.09     10.57 o
   1  11   3       32.62       10.98     14.56 o
   2  11   3       16.31       -2.18     11.49 o
   3  11   3       22.47        9.24     13.02 o
   4  11   3       19.34       13.15     11.51 o
   5  11   3        2.13        4.16     11.65 o
  -2  12   3       15.61        9.18     14.37 o
  -1  12   3        8.77       -0.75      9.75 o
   0  12   3        0.07        6.30     13.65 o
   1  12   3        8.83       -0.30     10.32 o
   2  12   3       17.74       10.51     14.55 o
   1   0   4     6237.30     5907.91     39.97 o
   2   0   4       59.67       61.01      5.53 o
   3   0   4      300.47      355.72      6.61 o
   4   0   4        6.84       -2.28      3.51 o
   5   0   4       98.34      127.44      4.57 o
   6   0   4      453.19      490.92      6.12 o
   7   0   4       27.57       29.66      1.95 o
   8   0   4       22.81       25.84      2.09 o
   9   0   4       95.49       95.50      7.62 o
  10   0   4        2.03        3.57      4.79 o
  11   0   4       57.16       10.80      9.42 o
  12   0   4        1.40        1.36     10.12 o
 -12   1   4       50.67       20.29     16.22 o
 -11   1   4       86.19       71.04     26.65 o
 -10   1   4      127.68      135.53     13.08 o
  -9   1   4      593.40      559.19      9.98 o
  -8   1   4       13.05       13.79      2.50 o
  -7   1   4     1239.89     1239.16     14.48 o
  -6   1   4      383.00      382.07      6.86 o
  -5   1   4      935.77      847.42      9.57 o
  -4   1   4     1033.70     1074.81     12.01 o
  -3   1   4      474.11      452.19      5.60 o
  -2   1   4      633.45      562.52      6.35 o
  -1   1   4    43296.27    42898.66    434.24 o
   0   1   4     3258.67     3547.02     24.44 o
   1   1   4    43938.12    42799.01    587.21 o
   2   1   4      580.93      509.56      5.20 o
   3   1   4      476.07      467.57      5.08 o
   4   1   4      973.63     1013.50      9.00 o
   5   1   4     1016.17      924.02     10.29 o
   6   1   4      392.00      398.02      5.76 o
   7   1   4     1319.00     1353.24     15.48 o
   8   1   4       10.59       12.50      2.21 o
   9   1   4      643.70      631.58     14.97 o
  10   1   4      125.15      127.86      8.74 o
  11   1   4       93.99       60.35     15.41 o
  12   1   4       48.74       -1.10     12.69 o
 -12   2   4       99.67       25.74     20.96 o
 -11   2   4       14.42        6.06      6.13 o
 -10   2   4      406.42      397.39     13.28 o
  -9   2   4       24.68       23.61      4.09 o
  -8   2   4       46.01       44.71      5.09 o
  -7   2   4       50.34       60.54      5.04 o
  -6   2   4     3186.33     3203.80     33.61 o
  -5   2   4      308.76      299.85      6.11 o
  -4   2   4    11877.19    11862.74    104.36 o
  -3   2   4      932.58     1001.92     10.42 o
  -2   2   4     6775.51     7004.61     54.96 o
  -1   2   4    22758.36    23212.74    191.94 o
   0   2   4     3608.71     3226.92     25.02 o
   1   2   4    22693.65    22961.75    190.41 o
   2   2   4     8015.58     8346.01     63.76 o
   3   2   4      862.59      957.16     13.29 o
   4   2   4    11921.45    11831.59     92.81 o
   5   2   4      327.58      321.40      5.57 o
   6   2   4     3177.56     3121.06     28.48 o
   7   2   4       45.48       58.70      4.63 o
   8   2   4       43.32       40.26      3.54 o
   9   2   4       25.30       23.71      3.10 o
  10   2   4      400.90      419.18     14.24 o
  11   2   4       10.87        5.50      7.56 o
  12   2   4       88.50       76.92     17.08 o
 -11   3   4       84.57       21.57     13.92 o
 -10   3   4       89.54       96.04     13.93 o
  -9   3   4      730.38      697.44     13.05 o
  -8   3   4      157.08      140.65      6.12 o
  -7   3   4     1028.05      997.69     15.14 o
  -6   3   4      942.34      939.60     13.66 o
  -5   3   4      388.24      338.39      8.37 o
  -4   3   4     2814.26     2950.87     26.50 o
  -3   3   4     5434.76     5364.29     44.83 o
  -2   3   4     1557.13     1581.48     14.94 o
  -1   3   4     7233.24     6825.61     54.84 o
   0   3   4     4247.51     4341.63     38.04 o
   1   3   4     6284.31     5878.54     47.82 o
   2   3   4     1582.06     1602.84     14.99 o
   3   3   4     5535.31     5439.18     48.26 o
   4   3   4     2813.94     2928.28     26.64 o
   5   3   4      401.70      358.09      7.22 o
   6   3   4     1043.85     1021.61     13.08 o
   7   3   4     1127.03     1072.75     13.81 o
   8   3   4      180.42      186.48      6.84 o
   9   3   4      724.02      724.11     12.80 o
  10   3   4       88.69       84.47      8.58 o
  11   3   4       96.39       93.97      8.48 o
 -11   4   4       21.08       10.48      9.30 o
 -10   4   4       70.86       43.42     20.86 o
  -9   4   4      425.98      419.56     13.38 o
  -8   4   4      595.55      572.64     11.73 o
  -7   4   4      258.80      276.62      8.35 o
  -6   4   4      353.02      349.04      9.37 o
  -5   4   4      137.96      133.80      5.94 o
  -4   4   4     4337.19     4496.62     61.22 o
  -3   4   4     1106.35     1153.46     14.63 o
  -2   4   4     4780.67     5042.49     47.66 o
  -1   4   4     1362.42     1545.34     19.94 o
   0   4   4     1049.52      976.96     13.95 o
   1   4   4     1381.84     1535.73     18.35 o
   2   4   4     4628.89     4795.20     48.84 o
   3   4   4     1189.73     1237.62     17.48 o
   4   4   4     4530.05     4659.76     47.60 o
   5   4   4      135.19      131.81      6.32 o
   6   4   4      367.45      361.81      8.38 o
   7   4   4      228.09      236.36      7.86 o
   8   4   4      616.54      578.41     11.03 o
   9   4   4      413.85      431.38     10.80 o
  10   4   4       73.99       67.43      8.42 o
  11   4   4       19.06       17.87      7.16 o
 -11   5   4        4.65        6.67     12.95 o
 -10   5   4       84.72       32.60     24.47 o
  -9   5   4       73.48       61.56      7.77 o
  -8   5   4       27.01       32.03      6.01 o
  -7   5   4        8.70       16.78      5.56 o
  -6   5   4       78.36       84.43      6.76 o
  -5   5   4       81.61      100.60      6.87 o
  -4   5   4     1064.28     1124.78     18.42 o
  -3   5   4      597.07      585.93     13.75 o
  -2   5   4     1648.41     1687.66     26.66 o
  -1   5   4     4433.93     4520.53     53.60 o
   0   5   4     2823.61     3078.38     41.84 o
   1   5   4     4405.46     4493.96     61.55 o
   2   5   4     1812.01     1870.03     25.72 o
   3   5   4      612.95      631.03     13.03 o
   4   5   4     1164.07     1238.33     20.28 o
   5   5   4       90.65       96.86      7.14 o
   6   5   4       75.44       76.36      6.30 o
   7   5   4       24.63       32.80      6.87 o
   8   5   4       26.69       30.25      6.44 o
   9   5   4       74.70       74.44      6.82 o
  10   5   4       76.07       68.93     10.65 o
  11   5   4        3.89       10.11      6.45 o
 -10   6   4       77.64       79.17     13.88 o
  -9   6   4       31.42       17.46      6.80 o
  -8   6   4       30.71       34.66      7.63 o
  -7   6   4      262.79      264.79     10.73 o
  -6   6   4      367.16      404.32     11.19 o
  -5   6   4     1001.95      930.03     16.61 o
  -4   6   4     1788.54     1732.90     26.67 o
  -3   6   4     1413.48     1362.83     20.30 o
  -2   6   4     2609.02     2669.99     41.96 o
  -1   6   4      390.09      465.18     20.44 o
   0   6   4      438.44      515.66     15.30 o
   1   6   4      345.08      419.15     13.84 o
   2   6   4     2658.16     2732.12     41.16 o
   3   6   4     1354.39     1311.33     24.99 o
   4   6   4     1770.44     1720.79     26.60 o
   5   6   4      979.36      910.67     17.60 o
   6   6   4      429.98      437.83     11.62 o
   7   6   4      253.09      266.94     11.22 o
   8   6   4       34.52       36.71      7.02 o
   9   6   4       32.71       26.93      6.74 o
  10   6   4       75.38       71.62      9.55 o
 -10   7   4       27.10       25.10      9.87 o
  -9   7   4      174.00      175.68     11.61 o
  -8   7   4      203.61      226.77     12.95 o
  -7   7   4      297.51      324.00     11.85 o
  -6   7   4       17.65       25.60      7.50 o
  -5   7   4       24.87       17.76      6.68 o
  -4   7   4       75.16       88.48      9.91 o
  -3   7   4      647.01      647.06     22.25 o
  -2   7   4      652.37      664.83     19.82 o
  -1   7   4     1108.38     1142.47     28.23 o
   0   7   4     2030.31     2045.87     37.23 o
   1   7   4     1080.61     1092.84     23.71 o
   2   7   4      613.40      633.27     19.77 o
   3   7   4      664.35      657.74     20.09 o
   4   7   4       70.63       68.32      9.23 o
   5   7   4       26.89       30.65      8.15 o
   6   7   4       34.19       44.91      7.21 o
   7   7   4      314.86      318.01     12.48 o
   8   7   4      190.48      205.03     10.68 o
   9   7   4      169.58      189.16     11.72 o
  10   7   4       25.28       32.27      8.65 o
  -9   8   4       73.28       57.29     11.16 o
  -8   8   4       90.57       98.84     12.12 o
  -7   8   4       27.70       24.05      9.05 o
  -6   8   4      169.16      170.58     11.34 o
  -5   8   4      122.96       99.75     10.99 o
  -4   8   4      167.70      167.29     14.84 o
  -3   8   4      350.79      353.93     18.31 o
  -2   8   4      197.01      205.92     15.49 o
  -1   8   4        5.03        3.68      8.41 o
   0   8   4      458.24      483.68     25.05 o
   1   8   4        4.86        9.69      8.98 o
   2   8   4      175.91      181.79     15.67 o
   3   8   4      345.47      308.27     16.81 o
   4   8   4      137.08      138.46     15.32 o
   5   8   4       92.62       72.50     10.01 o
   6   8   4      168.65      182.23     12.60 o
   7   8   4       26.05       23.65      8.14 o
   8   8   4       90.04       90.53     11.45 o
   9   8   4       74.36       55.19      9.52 o
  -8   9   4        0.82       -1.63      6.86 o
  -7   9   4       31.75       18.92      9.23 o
  -6   9   4       31.87       25.51      9.68 o
  -5   9   4       70.12       47.86     11.64 o
  -4   9   4       31.07       32.71     11.89 o
  -3   9   4      108.18       77.81     15.12 o
  -2   9   4       52.42       51.63     12.66 o
  -1   9   4       90.08       92.78     15.41 o
   0   9   4       34.32       48.22     13.41 o
   1   9   4       80.01       85.77     13.89 o
   2   9   4       51.06       44.24     12.66 o
   3   9   4      101.25      103.67     14.10 o
   4   9   4       34.43       26.59     11.80 o
   5   9   4       64.43       57.89     10.33 o
   6   9   4       37.89       29.18     10.48 o
   7   9   4       30.13       25.33      9.10 o
   8   9   4        0.72        3.66      6.46 o
  -7  10   4       46.50       17.46     12.12 o
  -6  10   4       52.73       23.16     11.17 o
  -5  10   4      114.10       70.06     20.85 o
  -4  10   4      159.29      205.67     21.76 o
  -3  10   4      323.10      339.97     21.48 o
  -2  10   4      197.31      204.56     18.33 o
  -1  10   4       74.11       85.19     15.44 o
   0  10   4       38.20       62.18     14.78 o
   1  10   4       66.74       72.05     15.22 o
   2  10   4      201.14      219.58     21.23 o
   3  10   4      355.34      375.89     24.65 o
   4  10   4      140.53      144.96     56.58 o
   5  10   4      112.34       70.51     21.19 o
   6  10   4       48.85       29.40     11.36 o
   7  10   4       46.95       22.99     10.30 o
  -5  11   4       14.04        9.85     10.38 o
  -4  11   4       25.11       15.07     13.11 o
  -3  11   4       22.21       18.41     13.48 o
  -2  11   4      242.02      268.57     21.45 o
  -1  11   4       82.15       92.41     25.09 o
   0  11   4      409.84      479.91     25.42 o
   1  11   4       97.72       63.22     29.94 o
   2  11   4      257.54      280.45     22.88 o
   3  11   4       27.77       29.72     13.44 o
   4  11   4       24.58       10.26     13.90 o
   5  11   4       14.32        1.09     10.80 o
  -2  12   4        7.46        9.22     12.51 o
  -1  12   4       19.57        8.86     14.55 o
   0  12   4        0.02        1.09     11.58 o
   1  12   4       25.26        9.70     16.46 o
   2  12   4        6.47       -2.96     14.61 o
   1   0   5      256.01      310.86      3.78 o
   2   0   5     6773.26     6406.77     70.14 o
   3   0   5       86.67       82.86      4.30 o
   4   0   5     7713.96     8122.69     76.86 o
   5   0   5      402.57      370.93      8.55 o
   6   0   5     1717.15     1567.34     21.35 o
   7   0   5        8.47       11.74      5.23 o
   8   0   5        6.30       14.47      5.48 o
   9   0   5      131.50      131.94      9.23 o
  10   0   5      212.00      223.93     12.50 o
  11   0   5        1.62        2.26      5.40 o
  12   0   5       13.14        1.81     11.91 o
 -12   1   5       10.29        2.90     10.72 o
 -11   1   5       88.13       75.75     21.48 o
 -10   1   5       36.60       36.11      8.56 o
  -9   1   5      809.79      766.24     17.10 o
  -8   1   5       28.49       26.94      6.39 o
  -7   1   5      570.43      587.45      7.50 o
  -6   1   5      321.06      311.47     10.35 o
  -5   1   5     3494.19     3389.54     31.67 o
  -4   1   5      493.76      523.78      6.53 o
  -3   1   5     5357.26     5393.40     47.12 o
  -2   1   5     7076.71     7507.11     64.62 o
  -1   1   5    36337.44    35859.93    357.56 o
   0   1   5     1185.55     1141.46      9.12 o
   1   1   5    36124.98    35817.84    308.40 o
   2   1   5     7032.74     7467.07     49.22 o
   3   1   5     5650.69     5749.31     38.99 o
   4   1   5      486.24      527.91      5.57 o
   5   1   5     3634.41     3567.03     29.51 o
   6   1   5      366.09      340.92      7.02 o
   7   1   5      644.38      663.72      7.49 o
   8   1   5       34.28       25.45      6.44 o
   9   1   5      822.88      784.42     19.17 o
  10   1   5       36.17       42.71      8.37 o
  11   1   5       96.07      116.35     14.45 o
  12   1   5       13.86        1.76     10.84 o
 -12   2   5        5.15        0.69     14.30 o
 -11   2   5        9.23        2.95      6.46 o
 -10   2   5      209.02      231.20     13.85 o
  -9   2   5      422.41      376.88      7.10 o
  -8   2   5      580.66      572.57     11.56 o
  -7   2   5      582.73      590.30     10.40 o
  -6   2   5      868.56      856.98     13.49 o
  -5   2   5      357.05      364.01      6.42 o
  -4   2   5      117.29      125.80      5.82 o
  -3   2   5      131.19      128.15      4.39 o
  -1   2   5      325.48      328.46      5.36 o
   0   2   5    10829.38    11142.27     87.30 o
   1   2   5      274.08      274.83      5.01 o
   2   2   5     1452.48     1536.77     13.86 o
   3   2   5      150.17      143.97      3.77 o
   4   2   5      130.95      151.56      5.60 o
   5   2   5      352.08      359.19      6.16 o
   6   2   5      803.92      784.02      9.08 o
   7   2   5      570.74      562.71      9.04 o
   8   2   5      506.48      510.32      7.90 o
   9   2   5      420.75      372.22      6.55 o
  10   2   5      198.77      220.95     11.19 o
  11   2   5        9.97       -1.64      5.77 o
  12   2   5        4.87       18.45     14.68 o
 -11   3   5       25.29        5.22      7.36 o
 -10   3   5      111.65      104.31     18.79 o
  -9   3   5        8.84        9.89      4.41 o
  -8   3   5       70.10       68.57      4.26 o
  -7   3   5      388.69      389.25      7.95 o
  -6   3   5      232.52      223.61      6.44 o
  -5   3   5     3700.17     3483.39     34.18 o
  -4   3   5      735.04      737.51      9.84 o
  -3   3   5      801.67      675.58     22.69 o
  -2   3   5      474.89      424.69      7.09 o
  -1   3   5     3153.82     3140.27     26.64 o
   0   3   5      398.03      457.00      7.73 o
   1   3   5     3448.03     3420.44     28.48 o
   2   3   5      410.06      359.93      6.91 o
   3   3   5      595.01      494.98      8.93 o
   4   3   5      803.10      800.72     11.35 o
   5   3   5     3617.10     3387.66     30.18 o
   6   3   5      250.39      240.87      5.99 o
   7   3   5      356.17      352.71      7.64 o
   8   3   5       72.00       79.28      5.54 o
   9   3   5       11.52        9.65      3.36 o
  10   3   5      125.75      145.43      9.97 o
  11   3   5       25.01       22.84     10.31 o
 -11   4   5        8.55        0.40      7.04 o
 -10   4   5      103.11       90.44     19.67 o
  -9   4   5       10.99        8.33      4.54 o
  -8   4   5        6.31        7.01      4.49 o
  -7   4   5      561.02      585.37     11.99 o
  -6   4   5     1168.01     1166.70     16.97 o
  -5   4   5      806.21      786.86     11.66 o
  -4   4   5    10479.34    10166.33    105.81 o
  -3   4   5     1971.14     1901.88     21.36 o
  -2   4   5     3773.75     3615.08     36.65 o
  -1   4   5      609.47      616.41     13.50 o
   0   4   5      972.01      910.40     14.97 o
   1   4   5      549.95      543.76      9.25 o
   2   4   5     3613.63     3514.91     33.49 o
   3   4   5     1960.31     1856.81     24.24 o
   4   4   5    10380.67    10042.35     95.83 o
   5   4   5      892.51      875.62     12.48 o
   6   4   5     1064.08     1044.60     15.83 o
   7   4   5      538.45      529.19     10.65 o
   8   4   5        7.00        5.22      4.12 o
   9   4   5       11.67       13.95      4.69 o
  10   4   5       96.76      110.30      9.22 o
  11   4   5        6.14        3.27      5.62 o
 -11   5   5       25.17       13.42     11.46 o
 -10   5   5       27.54       13.64     14.56 o
  -9   5   5      476.18      486.33     12.25 o
  -8   5   5      162.47      163.60      9.01 o
  -7   5   5      123.81      145.23      7.66 o
  -6   5   5       82.65       81.71      7.30 o
  -5   5   5      177.30      171.82      8.31 o
  -4   5   5      377.56      359.70     10.56 o
  -3   5   5     1831.76     1767.27     23.80 o
  -2   5   5      504.25      449.08     10.71 o
  -1   5   5     4086.78     4064.04     55.28 o
   0   5   5     3166.67     3245.35     39.38 o
   1   5   5     4034.04     4004.56     47.74 o
   2   5   5      438.76      403.85     12.60 o
   3   5   5     1786.45     1722.61     24.18 o
   4   5   5      362.57      352.58     11.83 o
   5   5   5      165.36      162.52      7.57 o
   6   5   5       99.45       83.39      7.51 o
   7   5   5      166.30      186.38     11.05 o
   8   5   5      152.08      162.22      8.16 o
   9   5   5      490.28      508.90     14.04 o
  10   5   5       31.24       40.87      7.61 o
  11   5   5       21.01       16.66      6.74 o
 -10   6   5       17.55        9.49      9.50 o
  -9   6   5      180.50      183.79      9.57 o
  -8   6   5      280.73      290.80     11.23 o
  -7   6   5       62.39       77.43      8.00 o
  -6   6   5      833.03      842.16     16.35 o
  -5   6   5      181.22      163.54      8.85 o
  -4   6   5      216.37      200.85     10.07 o
  -3   6   5      592.87      586.26     14.55 o
  -2   6   5     1158.73     1182.18     27.35 o
  -1   6   5      494.54      483.02     15.11 o
   0   6   5     3146.59     3142.51     46.64 o
   1   6   5      453.51      444.08     15.34 o
   2   6   5     1130.56     1149.15     23.31 o
   3   6   5      591.14      596.96     13.60 o
   4   6   5      188.84      170.90     10.80 o
   5   6   5      192.58      175.11      9.31 o
   6   6   5      769.51      776.50     15.38 o
   7   6   5       77.67       93.64      8.15 o
   8   6   5      247.69      276.53     10.25 o
   9   6   5      187.43      189.69      9.92 o
  10   6   5       20.90       18.58      9.40 o
 -10   7   5       28.59       16.93     10.41 o
  -9   7   5        4.43       -2.14      6.17 o
  -8   7   5        2.25        0.17      5.97 o
  -7   7   5      139.89      163.95     11.34 o
  -6   7   5       87.54       96.66     10.74 o
  -5   7   5      356.85      418.66     13.89 o
  -4   7   5      563.62      563.46     15.33 o
  -3   7   5      302.35      297.95     15.40 o
  -2   7   5      469.84      441.75     17.82 o
  -1   7   5      240.87      245.10     13.22 o
   0   7   5      816.45      803.40     22.45 o
   1   7   5      264.41      278.65     15.81 o
   2   7   5      472.48      460.53     15.99 o
   3   7   5      317.83      311.09     14.10 o
   4   7   5      544.60      555.39     15.88 o
   5   7   5      387.34      415.00     14.53 o
   6   7   5       97.23      109.54      9.58 o
   7   7   5      148.26      169.77     10.26 o
   8   7   5        3.69        6.28      6.38 o
   9   7   5        3.60       -5.41      6.45 o
  10   7   5       22.69       20.04     10.53 o
  -9   8   5       48.60       40.55      9.80 o
  -8   8   5        4.35        5.02      7.14 o
  -7   8   5      171.62      179.87     12.71 o
  -6   8   5       92.23       88.83      9.74 o
  -5   8   5      281.37      263.17     12.64 o
  -4   8   5      173.94      207.20     13.56 o
  -3   8   5      303.56      285.08     16.02 o
  -2   8   5      798.93      869.40     31.53 o
  -1   8   5       61.69       60.55     12.64 o
   0   8   5       54.95       68.46     11.85 o
   1   8   5       41.78       34.86     10.70 o
   2   8   5      758.05      782.01     23.08 o
   3   8   5      302.17      305.25     22.89 o
   4   8   5      163.86      192.46     12.53 o
   5   8   5      307.82      296.75     11.87 o
   6   8   5       96.88      115.79      9.59 o
   7   8   5      175.77      197.47     11.60 o
   8   8   5        2.74        1.77      7.37 o
   9   8   5       51.88       32.79      8.74 o
  -8   9   5      122.65      118.34     21.71 o
  -7   9   5       91.81       99.97     18.92 o
  -6   9   5      314.62      337.41     14.15 o
  -5   9   5        8.01        0.84      6.71 o
  -4   9   5       47.43       43.36     11.75 o
  -3   9   5      296.69      321.59     18.45 o
  -2   9   5      234.23      254.91     21.90 o
  -1   9   5      345.06      389.94     19.43 o
   0   9   5      411.59      438.67     19.94 o
   1   9   5      356.77      393.51     22.13 o
   2   9   5      270.85      291.57     18.61 o
   3   9   5      294.86      325.38     18.44 o
   4   9   5       45.57       37.40     11.13 o
   5   9   5       10.54        0.65      5.82 o
   6   9   5      300.66      309.80     15.12 o
   7   9   5       96.14      114.59     13.62 o
   8   9   5      108.90       84.75     12.23 o
  -7  10   5        3.70        2.27      7.31 o
  -6  10   5      105.88      100.14     22.82 o
  -5  10   5       22.81        7.35     10.04 o
  -4  10   5      129.46       71.84     40.02 o
  -3  10   5      207.46      251.40     19.35 o
  -2  10   5      122.82      156.72     17.64 o
  -1  10   5      286.63      302.55     25.57 o
   0  10   5       87.97       85.06     16.64 o
   1  10   5      293.33      296.82     21.16 o
   2  10   5      111.07      114.12     16.75 o
   3  10   5      196.05      226.83     19.27 o
   4  10   5      134.84      175.28     16.03 o
   5  10   5       22.91       11.99      9.44 o
   6  10   5      107.43      104.73     22.29 o
   7  10   5        3.02       -5.27      7.21 o
  -5  11   5       16.66        4.12     11.37 o
  -4  11   5      118.43       93.25     22.31 o
  -3  11   5       80.33       66.97     23.75 o
  -2  11   5       30.23       27.98     15.71 o
  -1  11   5       11.11        7.78     12.43 o
   0  11   5       18.82       28.68     15.20 o
   1  11   5       11.72       12.35     12.58 o
   2  11   5       33.29       19.70     15.54 o
   3  11   5       76.99       75.92     22.75 o
   4  11   5      117.55       48.25     24.33 o
   5  11   5       21.29       10.85      8.84 o
  -2  12   5       14.83        7.99     14.43 o
  -1  12   5       13.69       12.71     12.10 o
   0  12   5        6.82        4.13     16.39 o
   1  12   5       15.61       -5.14     12.38 o
   2  12   5       13.21       30.86     17.11 o
   0   0   6   113556.48    99842.70   1771.70 o
   1   0   6      412.35      359.86      4.46 o
   2   0   6     7947.07     8336.91     64.77 o
   3   0   6      135.41      126.87      5.21 o
   4   0   6       59.76       71.26      4.88 o
   5   0   6      812.84      819.58     13.63 o
   6   0   6     4324.55     4489.53     50.55 o
   7   0   6      111.30      123.79      7.57 o
   8   0   6     1935.84     1977.04     28.41 o
   9   0   6      153.72      170.78     11.24 o
  10   0   6      232.43      251.14     12.62 o
  11   0   6        0.06        4.30      6.47 o
  12   0   6        0.17        1.51     10.16 o
 -12   1   6       32.31        1.59     15.46 o
 -11   1   6       95.99       76.54     22.90 o
 -10   1   6       26.35       23.06      6.93 o
  -9   1   6      320.41      329.76     13.20 o
  -8   1   6       27.10       37.10      7.60 o
  -7   1   6      817.15      811.13     16.78 o
  -6   1   6       36.43       54.84      6.75 o
  -5   1   6    10565.98    10919.25    109.90 o
  -4   1   6      800.31      820.60     15.33 o
  -3   1   6     5442.02     5363.52     43.82 o
  -2   1   6     6149.57     6127.98     49.09 o
  -1   1   6     7088.28     7116.99     58.62 o
   0   1   6     3557.81     3969.32     33.53 o
   1   1   6     7681.19     7751.17     62.11 o
   2   1   6     5934.11     5904.97     40.97 o
   3   1   6     5288.48     5285.37     37.59 o
   4   1   6      767.04      794.27      7.30 o
   5   1   6    10655.22    11076.22     80.85 o
   6   1   6       43.25       60.13      5.50 o
   7   1   6      827.90      840.61     15.73 o
   8   1   6       34.01       38.07      6.08 o
   9   1   6      288.39      280.43     13.31 o
  10   1   6       16.66        8.71      7.10 o
  11   1   6       84.47       96.30      9.67 o
  12   1   6       35.79       34.30     13.28 o
 -12   2   6       32.30        9.68     14.22 o
 -11   2   6      115.88      113.61     30.61 o
 -10   2   6       85.02       94.23     15.61 o
  -9   2   6       12.89       16.55      7.59 o
  -8   2   6        8.06       10.01      3.50 o
  -7   2   6      335.47      337.09      6.93 o
  -6   2   6      346.89      360.33      7.44 o
  -5   2   6     1045.09     1045.21     12.77 o
  -4   2   6     1132.07     1144.05     11.87 o
  -3   2   6     3881.70     4043.69     36.99 o
  -2   2   6     1658.03     1691.63     15.45 o
  -1   2   6     2324.20     2511.08     20.23 o
   0   2   6     1875.91     1829.23     15.35 o
   1   2   6     2361.90     2569.13     20.18 o
   2   2   6     1406.25     1427.72     12.42 o
   3   2   6     3828.16     3962.45     30.82 o
   4   2   6     1125.52     1135.81     11.20 o
   5   2   6     1080.34     1104.53     11.76 o
   6   2   6      316.90      317.23      6.00 o
   7   2   6      341.41      343.56      6.60 o
   8   2   6       12.12       14.91      2.52 o
   9   2   6       14.87       15.28      6.55 o
  10   2   6       71.72       84.87      9.18 o
  11   2   6      112.45      131.93     10.91 o
  12   2   6       30.44       22.46     17.27 o
 -11   3   6      100.00       84.75     24.98 o
 -10   3   6        4.20        6.78      9.39 o
  -9   3   6      296.09      255.04      6.74 o
  -8   3   6      110.53      112.58      4.98 o
  -7   3   6       11.40        8.08      3.67 o
  -6   3   6      284.63      284.93      7.13 o
  -5   3   6     3009.93     3115.09     32.78 o
  -4   3   6      424.99      394.13      8.68 o
  -3   3   6     1848.11     1817.15     18.92 o
  -2   3   6      258.56      247.58      6.00 o
  -1   3   6      910.67      963.55     10.98 o
   0   3   6      510.64      528.58      8.94 o
   1   3   6     1024.42     1094.48     11.67 o
   2   3   6      258.84      249.05      5.77 o
   3   3   6     1537.49     1496.98     16.27 o
   4   3   6      402.51      362.50      6.71 o
   5   3   6     2719.77     2793.55     27.23 o
   6   3   6      249.33      247.84      6.41 o
   7   3   6        4.18        2.58      3.63 o
   8   3   6       88.08       89.51      5.37 o
   9   3   6      302.27      288.87      6.54 o
  10   3   6        6.65       13.32      6.49 o
  11   3   6       86.76       91.51     11.65 o
 -11   4   6       23.97       13.43      9.87 o
 -10   4   6      206.04      215.07     20.30 o
  -9   4   6      134.59      134.92      7.73 o
  -8   4   6      895.91      934.04     15.02 o
  -7   4   6      231.70      252.46      8.54 o
  -6   4   6      832.25      862.58     14.51 o
  -5   4   6       98.55      116.05      6.07 o
  -4   4   6      436.86      449.67     11.92 o
  -3   4   6      385.15      453.34      9.22 o
  -2   4   6     3852.39     3940.31     48.12 o
  -1   4   6      916.36      960.48     14.00 o
   0   4   6    11533.03    11637.48    115.95 o
   1   4   6      907.04      964.10     12.46 o
   2   4   6     4306.74     4457.30     42.54 o
   3   4   6      401.74      474.09     10.73 o
   4   4   6      434.96      443.88     10.69 o
   5   4   6      106.90      130.00      6.98 o
   6   4   6      880.17      892.60     13.81 o
   7   4   6      266.59      276.50      7.58 o
   8   4   6      843.83      852.41     14.03 o
   9   4   6      142.06      140.06      6.72 o
  10   4   6      220.73      238.75     11.72 o
  11   4   6       28.42       19.84      7.35 o
 -11   5   6       27.41        9.86     12.81 o
 -10   5   6       91.46       44.73     25.77 o
  -9   5   6        0.74        5.77      4.30 o
  -8   5   6      308.59      313.08     10.81 o
  -7   5   6      227.08      228.33     10.54 o
  -6   5   6      104.83      120.10      7.35 o
  -5   5   6     2766.53     2716.51     30.66 o
  -4   5   6     2713.67     2749.74     33.38 o
  -3   5   6     2193.13     2136.14     26.11 o
  -2   5   6     1411.06     1439.15     20.36 o
  -1   5   6     3176.63     3300.74     45.76 o
   0   5   6       99.52      117.42      7.60 o
   1   5   6     3210.24     3311.40     40.16 o
   2   5   6     1327.33     1382.60     18.94 o
   3   5   6     2043.93     1986.93     25.92 o
   4   5   6     2651.61     2664.59     30.60 o
   5   5   6     2816.32     2742.32     30.71 o
   6   5   6      110.48      119.18      6.82 o
   7   5   6      257.81      248.87      8.55 o
   8   5   6      319.51      309.89      9.72 o
   9   5   6        1.04       -2.94      4.61 o
  10   5   6       90.63      102.82     10.56 o
  11   5   6       27.80       28.86      7.73 o
 -10   6   6        7.87       15.39     10.83 o
  -9   6   6       11.92        9.83      7.09 o
  -8   6   6       80.75       89.85      8.11 o
  -7   6   6      186.81      195.62     10.17 o
  -6   6   6      476.25      464.06     12.59 o
  -5   6   6      363.91      363.45     11.10 o
  -4   6   6     1014.82      989.54     19.29 o
  -3   6   6       19.70       23.54      6.48 o
  -2   6   6     1023.83     1014.85     24.05 o
  -1   6   6      571.10      593.67     18.54 o
   0   6   6       37.24       39.59      8.49 o
   1   6   6      612.80      650.29     16.67 o
   2   6   6     1021.26     1021.38     20.73 o
   3   6   6       30.01       30.81      7.91 o
   4   6   6     1080.98     1048.64     19.37 o
   5   6   6      351.68      356.89     10.19 o
   6   6   6      495.07      480.03     11.92 o
   7   6   6      153.72      155.67      8.46 o
   8   6   6       73.94       73.08      8.20 o
   9   6   6       13.86       18.62      5.72 o
  10   6   6       10.11       18.37      8.14 o
 -10   7   6       18.89       27.50     10.36 o
  -9   7   6      111.15      135.93      9.96 o
  -8   7   6      122.21      150.85      9.77 o
  -7   7   6       34.66       34.91      8.36 o
  -6   7   6      102.46      101.79      8.79 o
  -5   7   6       73.11       61.95      8.17 o
  -4   7   6      446.65      434.82     15.41 o
  -3   7   6      196.48      228.67     12.01 o
  -2   7   6      237.78      266.88     16.78 o
  -1   7   6      174.29      172.47     12.62 o
   0   7   6      509.67      549.85     17.26 o
   1   7   6      198.64      189.74     12.26 o
   2   7   6      237.39      261.23     13.29 o
   3   7   6      169.73      175.70     11.43 o
   4   7   6      457.13      439.20     14.32 o
   5   7   6       91.04       85.33      8.64 o
   6   7   6      119.43      128.11      9.14 o
   7   7   6       35.24       46.74      8.80 o
   8   7   6      124.20      132.61      9.13 o
   9   7   6      108.59      131.03      9.21 o
  10   7   6       21.26       24.82      9.79 o
  -9   8   6       80.70       66.91      9.89 o
  -8   8   6       65.45       54.00     11.90 o
  -7   8   6      169.64      167.65     12.15 o
  -6   8   6      254.15      245.84     12.33 o
  -5   8   6       21.44       24.91      7.35 o
  -4   8   6        4.39        7.04      8.25 o
  -3   8   6      197.71      213.01     14.19 o
  -2   8   6      779.45      812.44     31.10 o
  -1   8   6      736.80      789.33     26.66 o
   0   8   6      992.09      991.44     26.64 o
   1   8   6      712.71      766.94     21.94 o
   2   8   6      782.32      814.40     22.97 o
   3   8   6      181.07      181.21     16.10 o
   4   8   6        6.87       10.74      7.64 o
   5   8   6       26.43       16.50      7.48 o
   6   8   6      268.69      270.58     11.87 o
   7   8   6      161.50      173.97     12.45 o
   8   8   6       60.86       60.15      9.14 o
   9   8   6       76.82       49.68     11.08 o
  -8   9   6        4.47       13.71      7.81 o
  -7   9   6       93.69       52.25     16.17 o
  -6   9   6      242.73      268.67     14.46 o
  -5   9   6      225.47      255.71     13.55 o
  -4   9   6      504.80      523.99     19.98 o
  -3   9   6      160.73      159.45     15.72 o
  -2   9   6      621.29      665.32     25.76 o
  -1   9   6       63.20       78.37     14.77 o
   0   9   6        7.46        4.99     11.67 o
   1   9   6       67.77       75.41     16.26 o
   2   9   6      654.00      700.67     26.10 o
   3   9   6      132.68      106.66     16.97 o
   4   9   6      505.66      549.70     23.05 o
   5   9   6      204.25      228.43     16.30 o
   6   9   6      229.03      217.96     28.27 o
   7   9   6       91.61       78.37     11.00 o
   8   9   6        4.17        1.39      7.69 o
  -7  10   6       46.96       16.75      9.80 o
  -6  10   6        4.15       -1.42      6.15 o
  -5  10   6       72.12       32.96     15.42 o
  -4  10   6       28.74       16.61     11.53 o
  -3  10   6      265.29      248.80     20.59 o
  -2  10   6      153.91      164.95     17.58 o
  -1  10   6      475.85      554.11     24.38 o
   0  10   6      121.18      151.27     16.71 o
   1  10   6      486.55      506.98     24.44 o
   2  10   6      157.79      170.11     17.30 o
   3  10   6      253.72      260.70     19.18 o
   4  10   6       37.74       16.01     11.75 o
   5  10   6       72.87       40.29     15.69 o
   6  10   6        3.16        2.97      6.35 o
   7  10   6       50.00       21.90     11.00 o
  -5  11   6        6.93       -2.62     11.80 o
  -4  11   6       11.47        4.54     12.27 o
  -3  11   6       42.83       26.52     14.05 o
  -2  11   6       36.91       22.09     15.71 o
  -1  11   6      130.87      129.99     26.11 o
   0  11   6       40.21       32.44     14.18 o
   1  11   6      124.11       91.77     23.90 o
   2  11   6       35.43       23.41     14.80 o
   3  11   6       40.17       39.81     15.74 o
   4  11   6       10.82       12.49     11.93 o
   5  11   6        7.02       -1.92      9.47 o
  -2  12   6        0.08       22.52     15.04 o
  -1  12   6        7.68       -5.67     12.62 o
   0  12   6        2.19       -2.10     13.42 o
   1  12   6        5.68       -0.77     12.69 o
   2  12   6        0.06       17.42     17.84 o
   1   0   7      336.84      311.69      4.56 o
   2   0   7       83.88      140.67      2.75 o
   3   0   7      699.49      716.27      9.85 o
   4   0   7      414.61      432.10      8.24 o
   5   0   7      618.17      568.87     10.50 o
   6   0   7      142.34      140.06      8.64 o
   7   0   7      103.23      112.56      7.56 o
   8   0   7       88.61       99.66      7.95 o
   9   0   7       49.34       50.42      7.55 o
  10   0   7       93.95      104.42      9.80 o
  11   0   7      151.14      166.93     11.85 o
  12   0   7        1.67       13.63     12.69 o
 -12   1   7        2.84       -6.73     11.45 o
 -11   1   7      107.64       93.04     11.26 o
 -10   1   7       48.29       61.95      8.87 o
  -9   1   7       15.44       20.32      6.86 o
  -8   1   7      762.76      801.88     17.15 o
  -7   1   7      151.41      135.16      8.62 o
  -6   1   7      806.37      831.70     16.94 o
  -5   1   7     7360.45     7544.50    111.78 o
  -4   1   7      679.45      644.63      6.94 o
  -3   1   7     7649.65     7540.76     62.49 o
  -2   1   7     1377.12     1358.52     13.10 o
  -1   1   7     7039.42     7166.85     58.91 o
   0   1   7        2.36        1.13      1.64 o
   1   1   7     6960.85     7039.28     57.05 o
   2   1   7     1349.24     1346.53     10.31 o
   3   1   7     7868.48     7777.56     61.87 o
   4   1   7      660.48      621.83      5.77 o
   5   1   7     7284.40     7554.23     63.08 o
   6   1   7      763.37      771.69     12.93 o
   7   1   7      154.46      148.26      7.37 o
   8   1   7      737.84      781.95     15.38 o
   9   1   7       12.55       15.49      6.74 o
  10   1   7       51.77       61.03      9.12 o
  11   1   7       87.41       77.69      9.62 o
  12   1   7        2.96        4.62      9.83 o
 -11   2   7       17.45        5.16      8.52 o
 -10   2   7      731.55      736.97     20.67 o
  -9   2   7       56.70       45.64      8.58 o
  -8   2   7     1683.07     1701.84     28.12 o
  -7   2   7      142.45      138.79      5.87 o
  -6   2   7     1683.57     1701.48     20.14 o
  -5   2   7      114.72      110.10      4.27 o
  -4   2   7      116.08      127.73      4.19 o
  -3   2   7       86.40       74.18      3.29 o
  -2   2   7     3149.59     3121.56     26.48 o
  -1   2   7      826.73      808.49      8.23 o
   0   2   7    19415.21    19390.60    159.76 o
   1   2   7      786.93      768.38      8.36 o
   2   2   7     2939.38     2909.37     22.03 o
   3   2   7       68.30       60.56      2.93 o
   4   2   7      111.75      129.82      4.06 o
   5   2   7      102.02      103.29      4.01 o
   6   2   7     1739.75     1761.89     15.14 o
   7   2   7      167.03      172.83      3.56 o
   8   2   7     1779.59     1745.90     24.08 o
   9   2   7       71.87       61.91      8.66 o
  10   2   7      734.89      726.49     19.55 o
  11   2   7       19.57       22.47      7.13 o
 -11   3   7      126.55      135.65     25.57 o
 -10   3   7      131.22       99.37     25.67 o
  -9   3   7       24.79       33.57      3.22 o
  -8   3   7      256.85      228.87      5.61 o
  -7   3   7      134.67      129.34      7.16 o
  -6   3   7      311.32      314.94      6.82 o
  -5   3   7     6342.64     6362.29     59.88 o
  -4   3   7     1806.75     1761.55     21.64 o
  -3   3   7     6345.90     6055.62     51.01 o
  -2   3   7     1920.87     1861.31     16.81 o
  -1   3   7     1755.40     1624.96     15.37 o
   0   3   7      127.34      117.45      5.25 o
   1   3   7     1688.76     1525.97     15.61 o
   2   3   7     1840.92     1777.60     17.95 o
   3   3   7     6497.31     6153.16     51.28 o
   4   3   7     1850.99     1799.44     17.46 o
   5   3   7     6544.61     6582.80     55.29 o
   6   3   7      298.69      301.99      7.88 o
   7   3   7      118.54      124.83      4.84 o
   8   3   7      248.50      232.92      6.94 o
   9   3   7       22.16       32.05      3.29 o
  10   3   7      107.70      115.37      9.66 o
  11   3   7      118.01      128.10     13.32 o
 -11   4   7       27.26       10.30      9.44 o
 -10   4   7      127.07       61.02     34.41 o
  -9   4   7       37.49       31.25      4.85 o
  -8   4   7      284.55      300.03     11.33 o
  -7   4   7      153.96      148.43      6.96 o
  -6   4   7      187.41      205.82      7.33 o
  -5   4   7      476.75      466.57     10.00 o
  -4   4   7      174.37      187.42      6.78 o
  -3   4   7     2297.64     2508.60     24.90 o
  -2   4   7      637.79      604.55     14.12 o
  -1   4   7       23.16       33.55      4.74 o
   0   4   7     1548.50     1437.86     51.30 o
   1   4   7       15.63       23.92      4.53 o
   2   4   7      595.81      570.06     11.21 o
   3   4   7     2344.62     2534.13     26.57 o
   4   4   7      195.04      226.98      7.14 o
   5   4   7      462.73      439.34      9.21 o
   6   4   7      180.89      194.30      7.25 o
   7   4   7      185.99      181.14      6.93 o
   8   4   7      280.12      287.99      7.78 o
   9   4   7       36.61       40.81      5.21 o
  10   4   7      126.06      120.74     10.23 o
  11   4   7       31.67       27.90      8.02 o
 -11   5   7        5.70        2.13     11.82 o
 -10   5   7        8.13        0.34     11.14 o
  -9   5   7       23.45       12.23      5.19 o
  -8   5   7      154.18      164.78     11.81 o
  -7   5   7       13.23       12.78      5.26 o
  -6   5   7       75.58       88.00      7.98 o
  -5   5   7     1237.53     1149.22     16.77 o
  -4   5   7      365.25      390.94     15.02 o
  -3   5   7     1187.54     1138.01     19.61 o
  -2   5   7      533.55      550.04     11.95 o
  -1   5   7      177.10      191.54      8.58 o
   0   5   7      125.79      136.99      8.61 o
   1   5   7      199.89      218.79      9.45 o
   2   5   7      496.54      511.97     12.26 o
   3   5   7     1212.12     1180.09     18.29 o
   4   5   7      318.99      338.44     11.76 o
   5   5   7     1190.37     1095.47     18.87 o
   6   5   7       94.67      119.75      7.43 o
   7   5   7       14.91       13.25      5.17 o
   8   5   7      131.52      150.71      8.18 o
   9   5   7       18.21       15.83      4.58 o
  10   5   7        5.13        7.61      6.26 o
  11   5   7        8.16       10.66      6.58 o
 -10   6   7       89.55      113.70     18.35 o
  -9   6   7       84.06       87.60      8.37 o
  -8   6   7      439.55      452.79     15.38 o
  -7   6   7       99.60      123.67      8.76 o
  -6   6   7      601.22      592.45     12.96 o
  -5   6   7      206.26      190.93      9.02 o
  -4   6   7      199.76      233.79     12.12 o
  -3   6   7      619.84      639.73     16.85 o
  -2   6   7     1133.51     1101.17     20.48 o
  -1   6   7     2670.81     2729.30     38.29 o
   0   6   7     2430.38     2515.48     39.93 o
   1   6   7     2644.00     2687.93     41.85 o
   2   6   7     1104.10     1103.19     18.74 o
   3   6   7      671.40      715.54     14.79 o
   4   6   7      202.62      220.00     10.98 o
   5   6   7      193.07      173.14      8.41 o
   6   6   7      629.47      635.40     13.52 o
   7   6   7      121.01      121.91      7.73 o
   8   6   7      474.32      476.46     13.22 o
   9   6   7       71.01       80.79      8.58 o
  10   6   7       89.25       80.67     13.87 o
  -9   7   7        5.58        5.94      6.91 o
  -8   7   7       22.97       22.35      7.29 o
  -7   7   7      259.45      270.13     12.21 o
  -6   7   7      267.82      292.94     11.94 o
  -5   7   7      667.30      675.20     15.66 o
  -4   7   7      481.12      473.38     16.18 o
  -3   7   7      842.58      848.18     18.42 o
  -2   7   7      304.82      316.13     15.97 o
  -1   7   7      391.80      397.06     16.12 o
   0   7   7       51.60       70.33     10.96 o
   1   7   7      412.39      428.66     15.50 o
   2   7   7      320.02      306.24     14.04 o
   3   7   7      874.31      909.39     20.20 o
   4   7   7      495.80      503.02     15.20 o
   5   7   7      678.15      673.91     14.60 o
   6   7   7      237.65      267.81     10.73 o
   7   7   7      255.97      251.91     11.13 o
   8   7   7       23.09       27.95      7.82 o
   9   7   7        5.99        5.69      5.77 o
  -9   8   7       10.10       10.58      8.00 o
  -8   8   7       85.33       74.43     10.04 o
  -7   8   7      303.25      326.09     13.02 o
  -6   8   7        5.34        0.67      6.69 o
  -5   8   7      308.40      319.96     12.24 o
  -4   8   7       69.19       79.59      9.70 o
  -3   8   7       17.75       24.38      8.08 o
  -2   8   7      106.90       88.39     13.57 o
  -1   8   7       87.48      106.77     14.33 o
   0   8   7      188.71      198.07     14.07 o
   1   8   7      120.81      125.98     16.52 o
   2   8   7       93.61       70.86     11.61 o
   3   8   7       16.50       16.83      8.28 o
   4   8   7       65.43       59.84     10.01 o
   5   8   7      274.49      280.93     12.32 o
   6   8   7        7.06        9.86      6.25 o
   7   8   7      308.17      308.12     13.46 o
   8   8   7       91.05       83.38      9.41 o
   9   8   7       10.79        2.70      7.56 o
  -8   9   7       20.79       26.74     11.10 o
  -7   9   7       48.37       27.02      9.04 o
  -6   9   7       25.82       15.39      8.77 o
  -5   9   7       15.81       12.91      8.14 o
  -4   9   7       20.80        7.23      9.12 o
  -3   9   7       16.74        8.09      9.68 o
  -2   9   7       36.53       37.41     11.86 o
  -1   9   7       24.55       15.93     10.90 o
   0   9   7       84.87      126.58     17.39 o
   1   9   7       25.91       23.60     10.94 o
   2   9   7       36.05       44.42     12.24 o
   3   9   7       11.70        6.26      9.64 o
   4   9   7       17.53       24.99      9.92 o
   5   9   7       15.61        7.40      7.68 o
   6   9   7       29.33       21.74      8.59 o
   7   9   7       54.07       39.40      8.98 o
   8   9   7       24.57       30.21     10.91 o
  -6  10   7       85.96       34.06     13.44 o
  -5  10   7       11.54       -1.20      8.33 o
  -4  10   7        2.12        0.43      8.29 o
  -3  10   7      147.62      136.78     37.86 o
  -2  10   7      154.42      187.15     17.68 o
  -1  10   7      514.59      550.95     27.13 o
   0  10   7      207.79      228.15     20.09 o
   1  10   7      512.19      585.40     29.57 o
   2  10   7      157.28      191.96     21.86 o
   3  10   7      146.10      170.34     19.52 o
   4  10   7        1.64        7.95      8.44 o
   5  10   7       13.51        0.76      7.13 o
   6  10   7       85.98       52.44     17.01 o
   7  10   7      116.20       78.79     32.91 o
  -5  11   7       63.93       40.64     13.05 o
  -4  11   7      130.34      155.15     17.61 o
  -3  11   7       75.08       56.60     14.81 o
  -2  11   7      150.99      168.27     50.10 o
  -1  11   7       14.56       12.15     12.87 o
   0  11   7        0.03        0.88      9.37 o
   1  11   7       15.48        2.82     12.63 o
   2  11   7      156.48      194.10     20.54 o
   3  11   7       73.52       63.90     18.01 o
   4  11   7      128.50      179.64     17.88 o
   5  11   7       61.87       27.73     11.41 o
  -2  12   7        4.33        8.72     11.82 o
  -1  12   7       91.72      112.61     29.51 o
   0  12   7        1.68      -10.20     12.96 o
   1  12   7       99.65       74.71     21.48 o
   2  12   7        5.11       -7.40     11.20 o
   0   0   8    52421.50    50753.54    652.05 o
   1   0   8      953.84      953.00      8.90 o
   2   0   8     9196.46     9538.06     73.07 o
   3   0   8      499.09      485.08      9.83 o
   4   0   8      154.26      152.82      6.12 o
   5   0   8       27.29       26.78      4.75 o
   6   0   8     1090.59     1121.80     17.82 o
   7   0   8       34.64       39.09      5.98 o
   8   0   8      444.47      431.92     13.98 o
   9   0   8        0.33        1.80      5.31 o
  10   0   8      747.19      718.94     18.39 o
  11   0   8        0.20        3.42      6.30 o
  12   0   8       16.23       18.38     14.12 o
 -12   1   8       25.63        7.04     14.91 o
 -11   1   8      183.09      192.67     11.78 o
 -10   1   8      195.16      199.91     11.79 o
  -9   1   8      450.35      454.23     13.90 o
  -8   1   8      370.41      359.74     12.51 o
  -7   1   8      456.25      449.98     13.15 o
  -6   1   8      406.11      454.22     13.31 o
  -5   1   8     6445.07     6566.71     95.62 o
  -4   1   8      844.23      910.81      9.52 o
  -3   1   8     4432.36     4424.89     37.23 o
  -2   1   8      101.11      103.24      3.94 o
  -1   1   8      455.71      382.78      9.44 o
   0   1   8     1510.41     1333.96     11.72 o
   1   1   8      339.72      316.98      6.77 o
   2   1   8      109.55      110.12      2.26 o
   3   1   8     4534.39     4546.07     32.45 o
   4   1   8      880.44      938.26      8.07 o
   5   1   8     6175.82     6246.52     53.31 o
   6   1   8      370.17      396.33     10.13 o
   7   1   8      402.23      396.53     10.25 o
   8   1   8      369.13      358.37     10.67 o
   9   1   8      410.43      427.45     13.80 o
  10   1   8      186.66      174.92     11.61 o
  11   1   8      162.77      183.83     12.78 o
  12   1   8       27.36       19.31     12.05 o
 -11   2   8       56.47       25.27     11.48 o
 -10   2   8       19.73       22.56      9.19 o
  -9   2   8       16.23       20.78      8.43 o
  -8   2   8       58.39       53.23      8.66 o
  -7   2   8      460.97      463.33     16.69 o
  -6   2   8     1152.74     1127.51     14.14 o
  -5   2   8      641.42      605.70     10.53 o
  -4   2   8     1439.37     1371.03     16.43 o
  -3   2   8       69.34       64.17      4.06 o
  -2   2   8     3449.66     3251.76     26.75 o
  -1   2   8     1181.83     1145.72     11.60 o
   0   2   8      258.79      235.26      6.55 o
   1   2   8     1213.17     1167.51     10.33 o
   2   2   8     3201.92     3016.71     23.30 o
   3   2   8       90.03       90.53      2.64 o
   4   2   8     1474.86     1391.51     12.00 o
   5   2   8      618.37      592.33      7.30 o
   6   2   8     1162.23     1143.21     10.86 o
   7   2   8      501.47      498.69     10.21 o
   8   2   8       58.28       64.06      7.65 o
   9   2   8       15.09       14.41      6.65 o
  10   2   8       17.65       20.41      8.18 o
  11   2   8       68.22       84.67      9.53 o
 -11   3   8       53.16       28.08     11.41 o
 -10   3   8       18.65       15.47      9.05 o
  -9   3   8      386.82      417.63     21.10 o
  -8   3   8      452.36      443.18      7.77 o
  -7   3   8      104.39      122.59      5.20 o
  -6   3   8      547.66      529.33     11.04 o
  -5   3   8     1461.47     1342.66     16.72 o
  -4   3   8     1871.93     1885.24     19.61 o
  -3   3   8      555.94      490.71      8.04 o
  -2   3   8      249.04      252.50      4.86 o
  -1   3   8     1566.39     1509.61     15.45 o
   0   3   8       92.05       90.49      4.50 o
   1   3   8     1562.71     1519.35     14.75 o
   2   3   8      238.74      240.34      8.34 o
   3   3   8      603.17      528.63      7.40 o
   4   3   8     1898.23     1923.17     18.37 o
   5   3   8     1383.92     1273.48     14.47 o
   6   3   8      561.19      539.46      8.21 o
   7   3   8       76.93       89.65      4.56 o
   8   3   8      445.07      446.11      9.40 o
   9   3   8      376.65      399.21     11.47 o
  10   3   8       18.43       19.68      7.56 o
  11   3   8       56.19       46.26      8.81 o
 -11   4   8       46.15       29.03     14.17 o
 -10   4   8      323.51      336.61     19.72 o
  -9   4   8       96.09       96.60      4.58 o
  -8   4   8      384.60      397.84     10.61 o
  -7   4   8      261.45      260.40      8.13 o
  -6   4   8     1034.89     1003.94     14.90 o
  -5   4   8      770.90      783.80     12.25 o
  -4   4   8      462.09      451.57     10.12 o
  -3   4   8      637.37      624.22     16.95 o
  -2   4   8    10554.03    10400.27     96.89 o
  -1   4   8     1389.90     1370.22     14.84 o
   0   4   8    21502.11    21696.67    192.94 o
   1   4   8     1354.33     1320.02     16.31 o
   2   4   8    10306.70    10196.61     94.86 o
   3   4   8      734.38      734.29     10.70 o
   4   4   8      443.95      427.23      8.31 o
   5   4   8      758.89      787.17     12.29 o
   6   4   8      988.12      948.15     13.92 o
   7   4   8      251.51      246.61      7.14 o
   8   4   8      384.98      399.10      8.94 o
   9   4   8      115.17      132.17      7.20 o
  10   4   8      299.08      308.24     11.47 o
  11   4   8       41.44       34.87      8.92 o
 -11   5   8       22.03        1.98     13.37 o
 -10   5   8       39.28       12.41     12.85 o
  -9   5   8       27.10       19.95      5.47 o
  -8   5   8       17.83       13.75      6.10 o
  -7   5   8      143.70      174.84      7.80 o
  -6   5   8      721.79      700.05     12.75 o
  -5   5   8     1645.38     1616.91     20.27 o
  -4   5   8      488.74      481.01     15.46 o
  -3   5   8     6752.23     6531.45     74.60 o
  -2   5   8      613.75      565.32     14.54 o
  -1   5   8     1979.32     1950.57     23.82 o
   0   5   8      351.02      394.51     12.10 o
   1   5   8     2044.01     2016.31     24.19 o
   2   5   8      633.01      601.47     11.75 o
   3   5   8     6865.64     6625.00     66.97 o
   4   5   8      589.27      576.61     12.36 o
   5   5   8     1672.44     1596.51     20.59 o
   6   5   8      689.43      651.65     12.19 o
   7   5   8      133.48      173.90      8.87 o
   8   5   8       22.43       29.82      5.07 o
   9   5   8       29.69       25.02      5.39 o
  10   5   8       43.64       37.00      7.60 o
  11   5   8       27.52       30.32      7.76 o
 -10   6   8       64.38       39.45     23.64 o
  -9   6   8       20.04       17.00      6.71 o
  -8   6   8      146.17      157.70      9.00 o
  -7   6   8      138.46      135.29      9.33 o
  -6   6   8      153.22      156.76      9.68 o
  -5   6   8       97.88       80.02      7.61 o
  -4   6   8     1033.81     1011.73     18.61 o
  -3   6   8      649.92      621.87     15.92 o
  -2   6   8      361.09      345.86     11.46 o
  -1   6   8      565.11      586.10     15.80 o
   0   6   8     1645.79     1704.08     34.69 o
   1   6   8      578.93      586.51     15.55 o
   2   6   8      359.04      338.38     11.45 o
   3   6   8      699.86      670.26     15.38 o
   4   6   8     1122.85     1096.52     18.87 o
   5   6   8      126.93      113.90      7.47 o
   6   6   8      185.51      180.49      8.59 o
   7   6   8      116.01      107.25      8.45 o
   8   6   8      141.29      160.14      8.96 o
   9   6   8       17.88       20.03      7.13 o
  10   6   8       66.11       69.78      9.56 o
  -9   7   8       35.44       36.05      8.65 o
  -8   7   8      156.25      178.10     12.23 o
  -7   7   8      100.33      116.69     11.09 o
  -6   7   8      266.54      269.98     11.97 o
  -5   7   8      204.81      221.19     10.35 o
  -4   7   8       18.94       24.66      7.26 o
  -3   7   8      120.82      133.86     10.52 o
  -2   7   8      855.78      863.46     19.48 o
  -1   7   8     1038.75     1077.88     23.63 o
   0   7   8      195.10      182.04     11.73 o
   1   7   8     1019.08     1022.02     21.15 o
   2   7   8      793.45      812.90     21.45 o
   3   7   8      111.94      127.13     10.51 o
   4   7   8       13.90       15.36      7.03 o
   5   7   8      224.51      221.76     10.53 o
   6   7   8      242.69      238.12     11.54 o
   7   7   8      104.77      128.85      9.51 o
   8   7   8      159.95      166.62      9.64 o
   9   7   8       27.20       26.61      7.84 o
  -9   8   8       32.97       41.85     12.27 o
  -8   8   8      186.68      192.14     11.87 o
  -7   8   8      194.37      215.01     14.76 o
  -6   8   8      111.84      106.50     12.11 o
  -5   8   8       72.60       58.29     10.48 o
  -4   8   8      281.46      288.41     13.15 o
  -3   8   8       81.83       65.15     10.04 o
  -2   8   8      313.00      318.82     17.57 o
  -1   8   8      563.01      556.39     19.30 o
   0   8   8       65.29       65.67     12.20 o
   1   8   8      536.48      522.65     18.70 o
   2   8   8      291.05      298.72     19.29 o
   3   8   8      117.71      105.29     15.61 o
   4   8   8      264.36      268.29     13.11 o
   5   8   8       88.86       90.18      9.14 o
   6   8   8       95.19      123.43     10.55 o
   7   8   8      191.90      214.38     11.28 o
   8   8   8      170.71      166.40     12.34 o
   9   8   8       30.36       22.28     10.50 o
  -8   9   8       20.62       16.16     11.04 o
  -7   9   8       76.58       58.53     13.88 o
  -6   9   8        4.92        8.51      8.18 o
  -5   9   8      155.83      171.75     13.17 o
  -4   9   8      537.14      532.66     18.50 o
  -3   9   8      499.17      540.60     21.21 o
  -2   9   8      505.60      520.00     22.89 o
  -1   9   8      263.14      243.74     17.97 o
   0   9   8       12.39        9.32     11.39 o
   1   9   8      267.68      273.74     19.18 o
   2   9   8      487.89      499.02     25.30 o
   3   9   8      512.70      535.29     24.31 o
   4   9   8      532.41      542.20     20.73 o
   5   9   8      166.44      203.14     13.38 o
   6   9   8        7.88       12.12      9.24 o
   7   9   8       71.86       57.12      9.72 o
   8   9   8       20.50       24.52     10.12 o
  -6  10   8        6.60        1.04      7.05 o
  -5  10   8       27.76       14.82      8.42 o
  -4  10   8       43.60       31.95     10.80 o
  -3  10   8       65.04       64.05     19.29 o
  -2  10   8      137.14      143.51     17.27 o
  -1  10   8      112.20      131.69     23.48 o
   0  10   8      113.93      124.45     16.16 o
   1  10   8      114.20      129.64     16.61 o
   2  10   8      138.35      137.49     17.38 o
   3  10   8       62.68       78.10     16.48 o
   4  10   8       42.64       30.51     11.69 o
   5  10   8       32.68       15.08      9.70 o
   6  10   8        4.93        4.30      7.57 o
  -5  11   8        1.80        2.31      7.28 o
  -4  11   8        7.36       19.99     11.68 o
  -3  11   8        3.01       11.51     11.78 o
  -2  11   8       42.17       20.77     18.83 o
  -1  11   8        0.50       -2.96     11.12 o
   0  11   8       71.22       49.98     16.81 o
   1  11   8        1.37        6.53     12.79 o
   2  11   8       45.18       36.02     17.71 o
   3  11   8        4.32        2.70     11.96 o
   4  11   8        7.38       10.46     11.25 o
   5  11   8        1.52        0.31      8.87 o
  -2  12   8        1.31        4.48     13.17 o
  -1  12   8      101.03       91.35     24.62 o
   0  12   8       14.56       21.90     15.81 o
   1  12   8       97.68      121.32     35.27 o
   2  12   8        0.62       18.32     14.90 o
   1   0   9      460.79      547.88      6.56 o
   2   0   9     9656.73     9817.00     75.93 o
   3   0   9      526.45      555.72      6.00 o
   4   0   9     9026.66     9219.43     90.52 o
   5   0   9      543.08      561.69     11.47 o
   6   0   9     2973.78     3010.80     35.70 o
   7   0   9       29.77       26.65      6.45 o
   8   0   9      106.79      115.02      9.64 o
   9   0   9      189.53      199.64     12.38 o
  10   0   9       11.11       14.78      8.04 o
  11   0   9       43.90       40.24      9.48 o
  12   0   9      146.50      188.92     19.77 o
 -11   1   9       36.75       45.87      9.19 o
 -10   1   9      155.49      151.93     12.33 o
  -9   1   9      274.75      283.18     12.71 o
  -8   1   9       47.72       47.24      7.93 o
  -7   1   9      537.04      564.93     13.90 o
  -6   1   9       23.98       25.09      6.11 o
  -5   1   9     2474.07     2507.46     36.91 o
  -4   1   9      120.48      143.18      2.91 o
  -3   1   9     6777.14     7074.08     64.44 o
  -2   1   9      663.25      691.01      8.36 o
  -1   1   9     6372.29     6362.39     71.37 o
   0   1   9       33.73       37.67      2.68 o
   1   1   9     6133.95     6179.17     46.83 o
   2   1   9      645.05      658.67      5.70 o
   3   1   9     6508.19     6734.11     47.04 o
   4   1   9       97.18      120.38      4.02 o
   5   1   9     2578.69     2608.63     25.11 o
   6   1   9       43.08       36.50      5.38 o
   7   1   9      467.96      504.68     11.65 o
   8   1   9       61.54       56.12      8.09 o
   9   1   9      280.98      282.41     11.10 o
  10   1   9      151.03      151.39     10.43 o
  11   1   9       52.21       46.38      9.14 o
 -11   2   9       66.73       50.75     11.09 o
 -10   2   9      102.34      123.94     11.59 o
  -9   2   9      196.73      212.27     13.65 o
  -8   2   9       95.08      110.19     10.29 o
  -7   2   9       47.05       36.25     14.30 o
  -6   2   9     1035.44     1026.28     12.31 o
  -5   2   9      135.55      137.57      4.82 o
  -4   2   9        3.97        8.02      3.07 o
  -3   2   9      147.53      151.21      5.26 o
  -2   2   9     1248.54     1295.75     14.80 o
  -1   2   9     1930.24     1971.39     15.68 o
   0   2   9     6539.96     6399.74     50.13 o
   1   2   9     1894.85     1962.44     17.50 o
   2   2   9     1110.38     1140.48     12.10 o
   3   2   9      118.55      120.10      2.97 o
   4   2   9        8.67       12.63      2.42 o
   5   2   9      139.86      144.13      3.67 o
   6   2   9     1037.68     1038.71     10.53 o
   7   2   9       40.31       42.29      5.39 o
   8   2   9      111.82      124.32      8.14 o
   9   2   9      179.57      196.26     10.69 o
  10   2   9      109.56      111.75     11.00 o
  11   2   9       57.90       44.55      9.76 o
 -11   3   9       35.71       26.73     10.99 o
 -10   3   9      134.12      163.39     14.50 o
  -9   3   9      308.02      302.19     17.39 o
  -8   3   9      210.61      194.96      8.17 o
  -7   3   9      620.14      620.31     11.38 o
  -6   3   9      136.22      134.55      6.41 o
  -5   3   9     1671.67     1628.74     18.06 o
  -4   3   9      113.60      127.20      6.32 o
  -3   3   9     3153.80     3012.22     27.55 o
  -2   3   9       62.80       64.79      3.59 o
  -1   3   9     3967.79     3812.33     32.08 o
   0   3   9       12.53       25.89      3.25 o
   1   3   9     4200.41     4075.29     34.23 o
   2   3   9       53.44       49.80      3.47 o
   3   3   9     3134.58     2987.63     25.65 o
   4   3   9      148.18      164.13      5.45 o
   5   3   9     1681.08     1663.19     17.03 o
   6   3   9      145.01      161.38      5.06 o
   7   3   9      660.94      667.07      8.98 o
   8   3   9      208.65      201.58      5.52 o
   9   3   9      331.57      317.34     12.66 o
  10   3   9      125.44      147.39     11.65 o
  11   3   9       31.27       26.50      8.01 o
 -11   4   9        8.95        8.11     10.04 o
 -10   4   9       64.08       37.22     19.87 o
  -9   4   9       70.79       62.04      4.18 o
  -8   4   9       24.01       27.00      4.42 o
  -7   4   9      102.05      103.77      7.14 o
  -6   4   9     1173.93     1164.01     16.35 o
  -5   4   9     1634.01     1604.91     19.94 o
  -4   4   9     2858.75     2674.14     27.62 o
  -3   4   9     2931.84     3019.48     33.59 o
  -2   4   9     2956.92     2843.12     30.59 o
  -1   4   9      348.36      361.09      7.60 o
   0   4   9       30.03       25.03      4.71 o
   1   4   9      377.75      390.43      8.20 o
   2   4   9     2863.20     2756.24     38.71 o
   3   4   9     2955.95     3041.17     29.16 o
   4   4   9     2783.74     2593.69     26.07 o
   5   4   9     1693.47     1645.17     18.53 o
   6   4   9     1171.54     1131.87     15.80 o
   7   4   9       84.32       84.21      4.92 o
   8   4   9       18.77       20.08      4.87 o
   9   4   9       73.20       69.98      4.86 o
  10   4   9       51.43       57.76      8.77 o
  11   4   9        6.74        7.90      8.17 o
 -10   5   9       59.09       10.84     13.97 o
  -9   5   9      374.12      380.74     11.82 o
  -8   5   9      193.81      195.98      9.09 o
  -7   5   9      453.90      462.03     11.94 o
  -6   5   9      245.54      242.85      9.59 o
  -5   5   9      574.92      548.63     12.99 o
  -4   5   9      879.78      910.47     15.71 o
  -3   5   9     1462.44     1384.71     19.08 o
  -2   5   9     1205.09     1222.15     17.12 o
  -1   5   9     5017.20     5042.76     47.48 o
   0   5   9     1967.55     2037.30     22.03 o
   1   5   9     4896.94     4851.73     46.70 o
   2   5   9     1168.30     1195.31     15.84 o
   3   5   9     1440.50     1368.25     21.80 o
   4   5   9      910.70      947.51     15.79 o
   5   5   9      616.87      570.52     11.32 o
   6   5   9      182.97      183.80      8.00 o
   7   5   9      494.59      509.30     10.88 o
   8   5   9      216.85      214.09      8.40 o
   9   5   9      389.86      399.42      9.91 o
  10   5   9       61.57       60.96      8.55 o
 -10   6   9       30.80       12.94     15.88 o
  -9   6   9      262.26      276.04     13.16 o
  -8   6   9      181.08      203.76      9.97 o
  -7   6   9       50.56       59.74      7.48 o
  -6   6   9      154.06      158.56      8.87 o
  -5   6   9      234.84      232.16      9.22 o
  -4   6   9       80.31       86.51      8.33 o
  -3   6   9      128.25      129.38      8.49 o
  -2   6   9     1912.24     1910.93     26.65 o
  -1   6   9     1006.03     1031.71     18.31 o
   0   6   9     2519.90     2560.80     34.32 o
   1   6   9      938.64      958.14     17.88 o
   2   6   9     1940.15     1988.37     30.06 o
   3   6   9      146.40      139.36      9.63 o
   4   6   9       56.91       68.33      7.21 o
   5   6   9      204.65      206.75      9.18 o
   6   6   9      178.09      178.95      8.06 o
   7   6   9       52.51       67.37      6.75 o
   8   6   9      177.05      193.53      9.22 o
   9   6   9      270.93      269.39      9.27 o
  10   6   9       31.15       28.32     10.56 o
  -9   7   9        7.01        8.40      6.23 o
  -8   7   9       60.83       53.98      9.03 o
  -7   7   9      114.08      110.27      9.63 o
  -6   7   9      306.70      294.47     11.66 o
  -5   7   9      206.03      216.92     10.93 o
  -4   7   9      302.38      317.06     11.14 o
  -3   7   9      336.15      342.16     12.17 o
  -2   7   9      147.67      157.83     10.04 o
  -1   7   9      195.89      212.97     11.43 o
   0   7   9      159.62      163.71     12.76 o
   1   7   9      197.72      214.33     10.77 o
   2   7   9      148.33      154.33      9.78 o
   3   7   9      262.81      267.47     13.99 o
   4   7   9      313.39      332.08     10.65 o
   5   7   9      169.67      155.33     10.00 o
   6   7   9      314.42      297.70     12.30 o
   7   7   9      121.33      111.15      8.56 o
   8   7   9       57.51       63.51      8.48 o
   9   7   9        6.14        2.68      6.71 o
  -9   8   9        0.92       -4.32      9.23 o
  -8   8   9       99.87       99.08     13.82 o
  -7   8   9       64.09       63.12      9.13 o
  -6   8   9      143.61      150.80     10.23 o
  -5   8   9      381.01      416.82     13.57 o
  -4   8   9      333.53      343.69     16.17 o
  -3   8   9      338.00      317.10     14.09 o
  -2   8   9       87.52      111.67     16.98 o
  -1   8   9      231.97      244.07     14.78 o
   0   8   9      236.67      260.33     15.15 o
   1   8   9      254.99      281.41     16.82 o
   2   8   9       98.33      124.62     13.36 o
   3   8   9      344.81      336.64     13.74 o
   4   8   9      342.05      350.54     17.10 o
   5   8   9      397.41      401.13     16.06 o
   6   8   9      140.35      145.04      9.95 o
   7   8   9       62.79       72.97      8.53 o
   8   8   9      105.11       96.06     10.62 o
   9   8   9        0.53       -1.72      7.03 o
  -8   9   9      156.62      195.81     15.91 o
  -7   9   9       44.20       47.61      9.30 o
  -6   9   9      170.97      184.72     13.12 o
  -5   9   9       14.06        6.99      7.16 o
  -4   9   9       63.43       54.38     10.33 o
  -3   9   9      163.07      161.80     21.37 o
  -2   9   9      370.05      387.28     20.08 o
  -1   9   9      398.97      401.54     20.64 o
   0   9   9      737.85      801.25     25.79 o
   1   9   9      393.84      405.19     19.44 o
   2   9   9      372.16      349.16     18.72 o
   3   9   9      162.42      170.32     14.48 o
   4   9   9       69.76       81.08     11.18 o
   5   9   9       12.47       16.15      7.69 o
   6   9   9      172.73      159.05     13.01 o
   7   9   9       50.98       62.36      9.25 o
   8   9   9      155.64      178.93     13.62 o
  -6  10   9       36.26       24.41      9.26 o
  -5  10   9       80.69       66.93     16.20 o
  -4  10   9       13.47        1.56      8.26 o
  -3  10   9      189.69      188.86     28.59 o
  -2  10   9       78.66      100.00     14.68 o
  -1  10   9      139.09      151.69     18.84 o
   0  10   9      100.09       87.83     15.16 o
   1  10   9      147.66      166.02     20.15 o
   2  10   9       74.64       75.17     17.40 o
   3  10   9      205.07      218.92     19.88 o
   4  10   9       12.27       11.60      8.84 o
   5  10   9       74.90       62.11     13.62 o
   6  10   9       35.56       33.84     10.19 o
  -5  11   9       18.56        7.11      9.48 o
  -4  11   9       74.46       42.26     14.37 o
  -3  11   9       42.75       30.40     15.54 o
  -2  11   9       52.11       56.80     16.92 o
  -1  11   9       20.95       11.91     12.13 o
   0  11   9        0.88       12.14     14.66 o
   1  11   9       17.92       15.79     13.25 o
   2  11   9       46.64       55.32     14.94 o
   3  11   9       44.67       48.04     14.14 o
   4  11   9       77.43       34.69     21.45 o
   5  11   9       21.47       20.05     10.16 o
  -1  12   9       19.34       24.53     16.44 o
   0  12   9        9.45        5.63     13.51 o
   1  12   9       16.78       29.47     14.70 o
   0   0  10     5425.52     5022.38     55.33 o
   1   0  10        0.42       -0.54      1.78 o
   2   0  10       12.99        7.91      1.91 o
   3   0  10     2568.24     2595.81     26.25 o
   4   0  10     1434.09     1413.59     19.88 o
   5   0  10       77.69      113.24      6.44 o
   6   0  10      235.31      283.30     11.07 o
   7   0  10       30.24       39.39      6.72 o
   8   0  10      245.44      250.29     11.82 o
   9   0  10      358.56      342.46     12.67 o
  10   0  10       13.05       17.34      8.42 o
  11   0  10        9.40        5.07      6.84 o
 -11   1  10       45.67       41.29     10.58 o
 -10   1  10       60.67       65.21      9.32 o
  -9   1  10      492.95      516.18     17.17 o
  -8   1  10        3.41       -2.92      5.68 o
  -7   1  10      549.69      575.84     14.39 o
  -6   1  10      593.79      609.61     16.88 o
  -5   1  10      466.81      422.30     15.26 o
  -4   1  10      733.37      775.85      9.29 o
  -3   1  10     1342.92     1379.90     15.62 o
  -2   1  10       83.08       79.65      3.26 o
  -1   1  10     4153.59     4227.76     32.44 o
   0   1  10        3.03        1.65      1.84 o
   1   1  10     4229.43     4373.77     33.37 o
   2   1  10       83.15       80.99      3.36 o
   3   1  10     1289.05     1340.25     11.21 o
   4   1  10      650.73      693.00      8.05 o
   5   1  10      449.40      395.77      8.39 o
   6   1  10      618.98      656.40     10.77 o
   7   1  10      576.37      596.36     12.39 o
   8   1  10        3.27        7.16      5.15 o
   9   1  10      536.59      546.43     14.37 o
  10   1  10       60.28       58.14      8.97 o
  11   1  10       51.85       53.82      9.16 o
 -11   2  10       23.21       14.36      9.68 o
 -10   2  10      189.49      225.13     14.31 o
  -9   2  10      102.13      124.16     19.90 o
  -8   2  10       82.31       78.55     11.50 o
  -7   2  10       99.96      109.81     12.59 o
  -6   2  10     2465.63     2494.56     27.12 o
  -5   2  10      475.54      500.00      8.28 o
  -4   2  10    15074.78    15203.67    152.40 o
  -3   2  10      326.75      320.66      7.43 o
  -2   2  10     6788.11     6858.29     65.02 o
  -1   2  10       25.44       24.00      1.57 o
   0   2  10        5.29        8.76      2.24 o
   1   2  10       30.39       35.10      3.76 o
   2   2  10     7211.33     7310.97     59.70 o
   3   2  10      331.05      319.22      5.44 o
   4   2  10    15030.69    15290.39    115.87 o
   5   2  10      537.05      571.12      6.81 o
   6   2  10     2401.12     2457.62     19.29 o
   7   2  10       85.47      113.43      7.04 o
   8   2  10       79.68       74.63      7.32 o
   9   2  10      103.11       92.15      9.21 o
  10   2  10      180.71      208.53     14.08 o
  11   2  10       22.17       14.43      7.56 o
 -11   3  10       88.21       74.56     20.37 o
 -10   3  10        1.73        9.57      8.58 o
  -9   3  10      865.69      884.04     35.99 o
  -8   3  10      498.86      469.38     22.19 o
  -7   3  10      624.41      665.17     13.87 o
  -6   3  10      530.91      509.64     10.26 o
  -5   3  10      295.09      280.39      9.55 o
  -4   3  10     1996.21     2081.58     20.78 o
  -3   3  10     3285.02     3403.89     30.88 o
  -2   3  10      700.35      772.69      9.40 o
  -1   3  10     9518.23     9492.27     84.90 o
   0   3  10     1421.92     1443.90     14.10 o
   1   3  10     9134.55     9059.02     71.08 o
   2   3  10      778.47      844.19      9.16 o
   3   3  10     3365.83     3484.67     28.59 o
   4   3  10     2010.99     2122.96     20.39 o
   5   3  10      291.17      269.38      6.22 o
   6   3  10      480.55      468.14      7.33 o
   7   3  10      656.54      693.53      9.17 o
   8   3  10      549.79      525.59     12.33 o
   9   3  10      844.05      841.92     17.71 o
  10   3  10        1.86        5.27      6.67 o
  11   3  10       88.12       82.51     11.73 o
 -11   4  10        8.44        4.16     10.31 o
 -10   4  10        3.10        4.86     13.38 o
  -9   4  10      261.50      240.53     13.92 o
  -8   4  10       21.42       28.60      5.45 o
  -7   4  10       56.44       69.60      6.68 o
  -6   4  10      635.61      607.15     11.63 o
  -5   4  10       67.44       84.11      6.63 o
  -4   4  10      857.40      890.03     13.98 o
  -3   4  10      459.27      478.43      8.40 o
  -2   4  10     1478.10     1404.73     17.29 o
  -1   4  10       42.11       34.78      4.64 o
   0   4  10       16.25        7.50      3.32 o
   1   4  10       46.38       40.89      5.04 o
   2   4  10     1551.57     1478.53     16.08 o
   3   4  10      502.73      517.18      9.39 o
   4   4  10      957.22     1013.32     16.40 o
   5   4  10       66.91       83.48      5.61 o
   6   4  10      679.73      664.78     11.12 o
   7   4  10       75.67       96.75      5.23 o
   8   4  10       24.81       31.67      3.96 o
   9   4  10      248.96      261.29     10.60 o
  10   4  10        4.46        8.92      6.33 o
  11   4  10       12.89       22.37      7.67 o
 -10   5  10       16.39        4.91     11.54 o
  -9   5  10       45.78       33.92      9.93 o
  -8   5  10       26.51       22.11      5.95 o
  -7   5  10      549.72      528.25     12.44 o
  -6   5  10      178.72      171.45      7.45 o
  -5   5  10      517.86      492.40     10.64 o
  -4   5  10       87.59       98.90      6.79 o
  -3   5  10       90.88       93.31      5.67 o
  -2   5  10      137.42      146.94      7.88 o
  -1   5  10     1074.06     1109.08     25.40 o
   0   5  10      575.68      575.08     11.13 o
   1   5  10     1152.56     1196.96     17.86 o
   2   5  10      139.46      145.80      7.10 o
   3   5  10       66.44       72.85      5.70 o
   4   5  10      100.30      113.37      5.61 o
   5   5  10      494.11      483.11     10.36 o
   6   5  10      168.59      170.64      7.72 o
   7   5  10      553.10      541.44     11.90 o
   8   5  10       26.04       23.63      4.80 o
   9   5  10       44.74       38.73      5.41 o
  10   5  10       17.68       12.88      6.68 o
 -10   6  10       31.32       15.30     16.12 o
  -9   6  10       23.63       36.70      8.26 o
  -8   6  10        8.83        6.53      5.44 o
  -7   6  10      225.95      215.13     12.23 o
  -6   6  10      260.87      274.80     11.65 o
  -5   6  10      952.35      977.75     16.22 o
  -4   6  10     1489.60     1468.83     20.17 o
  -3   6  10     1101.57     1064.24     18.53 o
  -2   6  10     1585.09     1609.80     25.89 o
  -1   6  10      236.13      248.11      9.04 o
   0   6  10        5.02       -5.66      5.66 o
   1   6  10      195.45      215.57      8.84 o
   2   6  10     1532.40     1538.58     24.62 o
   3   6  10      953.12      917.59     15.86 o
   4   6  10     1423.76     1440.09     23.02 o
   5   6  10      911.78      914.27     16.65 o
   6   6  10      301.79      301.60      9.88 o
   7   6  10      202.79      195.59      9.22 o
   8   6  10       10.80       17.03      5.44 o
   9   6  10       21.35       14.95      7.06 o
  10   6  10       30.66       34.55     11.18 o
  -9   7  10      187.47      185.81     11.75 o
  -8   7  10      375.22      394.62     13.45 o
  -7   7  10      306.56      306.97     13.06 o
  -6   7  10      176.46      194.61     10.12 o
  -5   7  10       67.70       62.91      7.16 o
  -4   7  10       42.79       47.85      7.21 o
  -3   7  10      734.25      715.43     19.11 o
  -2   7  10      355.52      377.26     12.72 o
  -1   7  10      406.04      408.27     14.00 o
   0   7  10      592.21      605.27     16.04 o
   1   7  10      384.28      376.53     13.62 o
   2   7  10      381.25      401.37     12.60 o
   3   7  10      773.73      782.16     17.17 o
   4   7  10       48.45       49.59      7.02 o
   5   7  10       63.27       52.07      8.04 o
   6   7  10      179.78      202.31      9.82 o
   7   7  10      297.48      308.21     13.13 o
   8   7  10      372.33      368.63     12.06 o
   9   7  10      182.55      189.55     14.85 o
  -8   8  10       39.90       28.66     10.58 o
  -7   8  10        5.01        3.46      7.28 o
  -6   8  10      226.61      239.28     13.57 o
  -5   8  10      114.63      129.71      9.57 o
  -4   8  10       31.71       33.50      9.39 o
  -3   8  10      670.31      687.73     19.57 o
  -2   8  10      225.17      228.73     15.08 o
  -1   8  10      319.95      319.83     14.16 o
   0   8  10        0.11       -0.79      6.62 o
   1   8  10      318.29      313.27     17.13 o
   2   8  10      249.77      241.11     12.47 o
   3   8  10      643.52      681.52     18.68 o
   4   8  10       46.38       43.91      8.97 o
   5   8  10      101.94      111.42     11.20 o
   6   8  10      226.91      228.82     11.41 o
   7   8  10        5.35        1.68      5.89 o
   8   8  10       41.07       36.98      9.09 o
  -7   9  10       14.20        8.63     11.05 o
  -6   9  10       32.78       25.58      7.84 o
  -5   9  10       58.66       38.73     10.66 o
  -4   9  10       27.90       24.68      8.66 o
  -3   9  10       28.95       22.35      9.79 o
  -2   9  10       36.63       24.18     10.28 o
  -1   9  10        3.10        0.08      6.37 o
   0   9  10      480.73      491.27     27.51 o
   1   9  10        3.92        0.44      9.09 o
   2   9  10       32.77       41.65     13.18 o
   3   9  10       29.49       35.38     12.51 o
   4   9  10       24.28       25.17     10.42 o
   5   9  10       63.09       76.19     10.62 o
   6   9  10       30.91       20.87      9.82 o
   7   9  10       16.09       17.49      9.99 o
  -6  10  10       54.81       44.85     13.67 o
  -5  10  10      154.91      173.62     11.68 o
  -4  10  10      144.05      117.04     32.09 o
  -3  10  10      161.36      174.20     17.34 o
  -2  10  10      257.47      254.74     17.91 o
  -1  10  10       30.10       33.54     14.43 o
   0  10  10      143.43      184.70     19.40 o
   1  10  10       31.01       33.54     13.71 o
   2  10  10      254.68      259.45     24.80 o
   3  10  10      163.01      173.88     15.55 o
   4  10  10      137.52      132.54     16.93 o
   5  10  10      139.50      106.45     24.95 o
   6  10  10       49.37       37.76     12.19 o
  -4  11  10        0.46       10.29      9.57 o
  -3  11  10        4.04        7.84      8.68 o
  -2  11  10      205.79      219.92     22.04 o
  -1  11  10       34.76       38.43     15.65 o
   0  11  10      368.01      388.74     24.65 o
   1  11  10       41.35       41.61     15.12 o
   2  11  10      214.75      232.63     20.28 o
   3  11  10        1.87       -7.71      8.87 o
   4  11  10        0.50        3.45     10.34 o
  -1  12  10        5.89        4.99     15.05 o
   0  12  10       11.55       31.84     15.12 o
   1  12  10        7.73       16.15     21.44 o
   1   0  11      133.85      131.88      3.89 o
   2   0  11     5475.43     5342.76     42.02 o
   3   0  11     1570.11     1782.91     15.19 o
   4   0  11    29990.32    30433.38    395.13 o
   5   0  11      140.48      148.97      6.46 o
   6   0  11     2747.19     2812.30     33.73 o
   7   0  11       41.58       52.33      7.23 o
   8   0  11       17.42        7.55      6.09 o
   9   0  11      145.95      160.35     10.84 o
  10   0  11      500.35      479.11     16.65 o
  11   0  11       49.72       39.13     10.01 o
 -11   1  11      154.82      164.22     13.73 o
 -10   1  11        6.27        9.02      7.66 o
  -9   1  11      774.08      755.64     22.61 o
  -8   1  11       33.88       44.79      8.91 o
  -7   1  11     1418.42     1443.75     25.26 o
  -6   1  11      212.19      204.81     10.88 o
  -5   1  11      744.27      742.26     17.25 o
  -4   1  11      887.68      893.24     16.55 o
  -3   1  11      481.44      426.20      9.40 o
  -2   1  11     3143.19     3209.33     26.82 o
  -1   1  11     4240.53     4046.64     31.48 o
   0   1  11      310.16      272.50      5.01 o
   1   1  11     4068.15     3837.15     30.68 o
   2   1  11     3171.58     3236.68     25.66 o
   3   1  11      384.22      320.97      4.55 o
   4   1  11      905.86      910.18      9.81 o
   5   1  11      680.35      670.16     12.16 o
   6   1  11      177.79      177.06      6.59 o
   7   1  11     1481.58     1483.85     22.42 o
   8   1  11       27.46       28.30      6.75 o
   9   1  11      826.84      788.62     16.72 o
  10   1  11       10.54        5.93      6.73 o
  11   1  11      152.71      145.19     13.25 o
 -11   2  11        8.83        7.04      8.64 o
 -10   2  11        8.70       14.13      9.87 o
  -9   2  11      427.79      454.10     17.02 o
  -8   2  11       26.93       16.99      8.33 o
  -7   2  11      167.62      190.17     17.71 o
  -6   2  11      726.79      674.82     16.28 o
  -5   2  11      149.84      160.94      4.60 o
  -4   2  11     1519.97     1574.03     18.43 o
  -3   2  11      738.05      790.42     11.30 o
  -2   2  11     1955.96     1980.88     21.52 o
  -1   2  11      839.03      847.75      8.15 o
   0   2  11      961.79      981.62     10.76 o
   1   2  11      861.97      875.18      9.93 o
   2   2  11     1971.19     2006.79     19.39 o
   3   2  11      711.53      765.39     10.43 o
   4   2  11     1564.53     1626.98     14.96 o
   5   2  11      134.13      150.68      3.84 o
   6   2  11      696.53      671.46      7.18 o
   7   2  11      183.02      191.96      7.56 o
   8   2  11       36.95       21.51      6.73 o
   9   2  11      412.46      418.29     14.20 o
  10   2  11        5.83       11.51      7.70 o
  11   2  11        8.66       12.26      7.60 o
 -11   3  11       53.96       51.19     12.85 o
 -10   3  11      137.40      139.49     13.74 o
  -9   3  11      121.27      153.92     12.54 o
  -8   3  11       21.95       27.26     11.73 o
  -7   3  11      500.25      506.02     10.71 o
  -6   3  11       65.80       82.47      7.31 o
  -5   3  11      369.44      363.93      8.87 o
  -4   3  11      297.81      281.33      7.56 o
  -3   3  11      561.55      524.58     12.26 o
  -2   3  11     1151.43     1070.02     17.65 o
  -1   3  11     4223.40     4106.63     34.26 o
   0   3  11     1365.78     1263.66     13.56 o
   1   3  11     4468.28     4271.97     38.22 o
   2   3  11     1121.84     1086.09     13.02 o
   3   3  11      536.89      467.36      7.77 o
   4   3  11      241.67      234.16      4.85 o
   5   3  11      358.32      349.17      5.86 o
   6   3  11       63.04       79.22      3.81 o
   7   3  11      438.23      430.71      9.55 o
   8   3  11       29.84       26.67      7.15 o
   9   3  11      111.18      124.89     10.20 o
  10   3  11      152.40      167.90     12.53 o
  11   3  11       51.52       39.28      8.67 o
 -11   4  11        6.51       12.63      9.90 o
 -10   4  11       90.04       96.60     22.93 o
  -9   4  11       43.54       35.08     12.75 o
  -8   4  11       55.95       49.66      4.68 o
  -7   4  11      128.98      144.57      6.40 o
  -6   4  11      387.12      400.82     10.17 o
  -5   4  11      512.12      474.77      8.62 o
  -4   4  11     5769.66     5541.03     53.91 o
  -3   4  11     1127.06     1102.42     13.61 o
  -2   4  11     3474.53     3320.52     31.13 o
  -1   4  11      942.01      981.81     12.95 o
   0   4  11      170.01      208.37      8.91 o
   1   4  11      908.70      941.62     12.89 o
   2   4  11     3564.52     3425.11     31.45 o
   3   4  11     1112.79     1085.75     13.06 o
   4   4  11     5714.05     5487.50     47.52 o
   5   4  11      540.73      493.53      8.92 o
   6   4  11      412.92      429.37      8.16 o
   7   4  11      110.08      128.79      5.51 o
   8   4  11       55.36       61.23      3.91 o
   9   4  11       47.30       39.43      7.00 o
  10   4  11       97.49      115.62     10.41 o
  11   4  11        5.27       18.77     12.13 o
 -10   5  11        0.85        1.07     10.63 o
  -9   5  11      388.15      400.02     27.17 o
  -8   5  11      177.81      174.74      9.65 o
  -7   5  11      786.96      812.12     17.53 o
  -6   5  11       67.25       65.59      6.33 o
  -5   5  11      179.66      167.89      6.95 o
  -4   5  11      414.65      403.92      9.19 o
  -3   5  11      508.75      481.82     10.31 o
  -2   5  11      706.16      688.69     11.63 o
  -1   5  11     6272.62     6047.04     56.97 o
   0   5  11     1470.38     1423.46     17.78 o
   1   5  11     6326.32     6091.62     57.39 o
   2   5  11      684.11      653.37     12.08 o
   3   5  11      545.44      510.71      9.47 o
   4   5  11      431.86      433.91      9.21 o
   5   5  11      198.06      203.26      8.23 o
   6   5  11       46.83       40.41      5.39 o
   7   5  11      741.12      766.44     11.91 o
   8   5  11      184.81      178.85      6.91 o
   9   5  11      357.11      366.47     11.55 o
  10   5  11        1.92       -2.26      7.95 o
 -10   6  11        9.98       10.27     12.57 o
  -9   6  11       61.42       60.07     14.41 o
  -8   6  11       61.48       56.69     10.82 o
  -7   6  11        6.51        9.27      5.20 o
  -6   6  11      326.68      337.48     11.27 o
  -5   6  11      160.00      157.03      8.63 o
  -4   6  11      548.07      538.33     11.34 o
  -3   6  11      318.16      323.08      9.17 o
  -2   6  11      215.75      201.25      8.51 o
  -1   6  11      175.55      170.19      7.77 o
   0   6  11      457.84      516.54     11.46 o
   1   6  11      182.62      167.84      7.85 o
   2   6  11      224.01      228.69      8.70 o
   3   6  11      327.99      339.87     10.80 o
   4   6  11      516.66      488.40     13.11 o
   5   6  11      178.23      173.02      8.54 o
   6   6  11      304.93      287.03     10.88 o
   7   6  11        5.25        8.35      5.31 o
   8   6  11       64.09       65.64      5.81 o
   9   6  11       60.88       44.45      9.06 o
  10   6  11       10.17       -0.10      7.71 o
  -9   7  11        6.35        5.07     10.86 o
  -8   7  11       11.07       14.27      6.29 o
  -7   7  11       46.27       62.84      7.57 o
  -6   7  11        7.09        3.28      5.51 o
  -5   7  11       83.35       97.64      9.26 o
  -4   7  11      288.12      295.76     13.82 o
  -3   7  11      382.47      381.45     12.99 o
  -2   7  11       64.66       78.02      8.22 o
  -1   7  11      152.85      161.20     10.56 o
   0   7  11       78.34       92.98      8.31 o
   1   7  11      153.30      167.72      9.48 o
   2   7  11       56.73       74.46      9.93 o
   3   7  11      344.74      345.78     11.72 o
   4   7  11      313.00      313.07     11.53 o
   5   7  11       83.91      100.91      7.74 o
   6   7  11       10.79       12.74      6.12 o
   7   7  11       42.09       59.51      7.13 o
   8   7  11       13.03       20.75      7.57 o
   9   7  11        5.11       -0.29      6.52 o
  -8   8  11       11.81       14.80      9.43 o
  -7   8  11      130.10      150.80      9.98 o
  -6   8  11      126.24      121.88      9.23 o
  -5   8  11      183.60      197.11     11.72 o
  -4   8  11      248.51      272.51     11.21 o
  -3   8  11      377.46      385.09     14.03 o
  -2   8  11      318.75      347.20     18.09 o
  -1   8  11      251.66      257.72     12.51 o
   0   8  11        0.29        3.15      7.41 o
   1   8  11      261.23      266.11     25.55 o
   2   8  11      279.21      288.60     15.56 o
   3   8  11      392.28      415.42     16.28 o
   4   8  11      247.21      280.74     11.74 o
   5   8  11      195.79      215.93     11.39 o
   6   8  11      143.12      142.21      9.26 o
   7   8  11      137.66      139.65      9.36 o
   8   8  11       11.22        8.39      8.10 o
  -7   9  11      106.04       99.21     17.33 o
  -6   9  11      195.72      190.56     13.75 o
  -5   9  11       22.85       16.44      7.54 o
  -4   9  11        9.90        2.87      7.57 o
  -3   9  11      195.65      189.96     13.66 o
  -2   9  11      433.04      431.28     19.17 o
  -1   9  11      651.18      679.28     34.84 o
   0   9  11     1244.31     1221.99     34.83 o
   1   9  11      652.22      639.09     21.65 o
   2   9  11      431.35      436.86     18.48 o
   3   9  11      196.58      210.78     13.43 o
   4   9  11       10.89        6.48      6.42 o
   5   9  11       27.38       27.98      7.61 o
   6   9  11      180.20      188.05     11.51 o
   7   9  11       97.15      117.95     13.11 o
  -6  10  11       18.39       19.41     11.70 o
  -5  10  11       46.66       31.55     12.47 o
  -4  10  11       64.06       62.66     13.21 o
  -3  10  11      179.68      204.08     15.65 o
  -2  10  11       69.59       76.41     14.13 o
  -1  10  11       48.89       39.95     14.28 o
   0  10  11        7.16        3.60     10.52 o
   1  10  11       52.20       67.90     14.52 o
   2  10  11       68.53       84.70     16.49 o
   3  10  11      174.60      182.20     18.66 o
   4  10  11       57.65       51.43     10.48 o
   5  10  11       56.71       65.28      9.92 o
   6  10  11       24.18       18.02     11.61 o
  -4  11  11       21.17       17.59     11.73 o
  -3  11  11        4.97        2.21     10.43 o
  -2  11  11       15.09       12.68     11.91 o
  -1  11  11        6.24       13.78     12.72 o
   0  11  11        1.44        4.51     11.59 o
   1  11  11        6.59        2.60     13.94 o
   2  11  11       14.76        3.14     10.88 o
   3  11  11        5.94        9.71     10.10 o
   4  11  11       24.23       24.58     11.25 o
   0   0  12     9687.12     9844.95    111.25 o
   1   0  12      916.03      993.29      9.83 o
   2   0  12     8517.68     8736.77     69.88 o
   3   0  12      993.30     1089.35     10.82 o
   4   0  12     1133.68     1277.23     15.26 o
   5   0  12      124.95      156.50      6.65 o
   6   0  12     1352.40     1403.26     20.38 o
   7   0  12      237.69      270.08     11.26 o
   8   0  12      347.48      339.27     11.68 o
   9   0  12      398.57      412.29     14.57 o
  10   0  12       95.49      114.51     10.37 o
  11   0  12       22.60       18.37      8.66 o
 -11   1  12      129.94      135.03     13.93 o
 -10   1  12      159.33      168.92     13.47 o
  -9   1  12      112.10      105.40     12.46 o
  -8   1  12       38.59       40.75      9.07 o
  -7   1  12       70.14       80.58      8.29 o
  -6   1  12       74.90       83.06      8.40 o
  -5   1  12     1782.33     1800.18     29.90 o
  -4   1  12      207.28      227.94      5.04 o
  -3   1  12     2246.00     2099.52     19.24 o
  -2   1  12      888.47      880.44      9.34 o
  -1   1  12     8679.04     8870.84     71.07 o
   0   1  12     1684.73     1693.53     15.36 o
   1   1  12     8334.75     8476.01     67.43 o
   2   1  12      987.28      960.45      8.99 o
   3   1  12     2346.91     2190.69     17.56 o
   4   1  12      174.43      196.29      4.80 o
   5   1  12     1698.11     1657.06     18.88 o
   6   1  12       74.42       78.22      5.73 o
   7   1  12       53.70       46.95      6.50 o
   8   1  12       44.37       42.40      7.30 o
   9   1  12       94.43       98.03      8.89 o
  10   1  12      148.99      174.34     12.75 o
  11   1  12      125.77      124.70     11.48 o
 -11   2  12       20.67       16.78      9.03 o
 -10   2  12      151.95      179.72     13.23 o
  -9   2  12       81.41      107.98     17.18 o
  -8   2  12       95.85       98.78     10.25 o
  -7   2  12      393.64      394.39     20.38 o
  -6   2  12      934.46      902.15     29.08 o
  -5   2  12     1660.08     1647.05     28.69 o
  -4   2  12     6138.87     5820.03     57.72 o
  -3   2  12     2225.28     2387.84     25.80 o
  -2   2  12     1453.83     1424.47     18.10 o
  -1   2  12      689.33      685.78      7.87 o
   0   2  12      582.93      600.26      8.12 o
   1   2  12      686.70      673.47      8.79 o
   2   2  12     1162.89     1108.67     13.24 o
   3   2  12     2223.61     2377.58     22.98 o
   4   2  12     6142.81     5892.84     44.05 o
   5   2  12     1530.13     1560.82     13.10 o
   6   2  12      960.10      943.32     10.15 o
   7   2  12      390.57      395.51      9.31 o
   8   2  12       91.42       86.19      8.00 o
   9   2  12       81.61       91.10     10.93 o
  10   2  12      155.48      163.60     10.94 o
  11   2  12       24.64       22.91      8.66 o
 -11   3  12       78.69       66.60     18.53 o
 -10   3  12       25.52       21.10     10.52 o
  -9   3  12      191.58      198.44     14.55 o
  -8   3  12       58.76       44.06     16.24 o
  -7   3  12     1340.66     1315.91     22.30 o
  -6   3  12      278.46      264.03      7.14 o
  -5   3  12      528.38      510.37      9.98 o
  -4   3  12      728.65      721.44     13.18 o
  -3   3  12     2805.12     2707.82     30.93 o
  -2   3  12      971.09     1101.98     16.14 o
  -1   3  12     7898.32     8238.94     67.45 o
   0   3  12     1349.87     1240.90     13.11 o
   1   3  12     7927.79     8110.80     68.96 o
   2   3  12      944.48     1070.22     13.04 o
   3   3  12     2784.02     2716.44     27.42 o
   4   3  12      737.31      713.82      8.91 o
   5   3  12      511.35      504.52      7.21 o
   6   3  12      328.99      313.47      6.85 o
   7   3  12     1282.67     1271.03     12.90 o
   8   3  12       80.90       79.36      6.36 o
   9   3  12      205.73      214.55     11.83 o
  10   3  12       28.17       25.64      7.31 o
  11   3  12       64.78       57.75      8.95 o
 -11   4  12        9.29       11.23     11.58 o
 -10   4  12       57.24       42.11     15.00 o
  -9   4  12       92.67       69.57     21.38 o
  -8   4  12      516.94      483.05     10.92 o
  -7   4  12      233.86      212.58      8.54 o
  -6   4  12      860.92      812.98     15.58 o
  -5   4  12       79.55       93.65      8.31 o
  -4   4  12      553.24      554.36     10.55 o
  -3   4  12       11.09        0.48      2.50 o
  -2   4  12     1250.85     1102.85     14.01 o
  -1   4  12      493.92      434.05      9.13 o
   0   4  12     6824.23     6766.25     60.07 o
   1   4  12      482.95      430.29      8.60 o
   2   4  12     1248.13     1107.65     12.62 o
   3   4  12        8.84        3.35      2.49 o
   4   4  12      555.16      534.27      9.72 o
   5   4  12       74.82       72.26      3.85 o
   6   4  12      727.68      701.02     10.55 o
   7   4  12      272.62      260.54      7.40 o
   8   4  12      547.08      502.98      8.76 o
   9   4  12      107.81      104.07      7.85 o
  10   4  12       56.74       47.91      8.37 o
  11   4  12        7.37       15.30     10.43 o
 -10   5  12      129.21      149.02     26.51 o
  -9   5  12       13.11       22.01     15.77 o
  -8   5  12       42.62       33.52      6.67 o
  -7   5  12       91.17       86.08      8.98 o
  -6   5  12      146.28      145.50      6.34 o
  -5   5  12      760.45      712.71     12.12 o
  -4   5  12      922.06      886.40     13.31 o
  -3   5  12      832.19      799.94     14.01 o
  -2   5  12     1057.52      986.59     13.91 o
  -1   5  12     1848.32     1849.98     22.37 o
   0   5  12      212.37      203.60      7.57 o
   1   5  12     1864.32     1869.12     28.46 o
   2   5  12     1019.47      943.57     13.34 o
   3   5  12      745.50      720.49     13.38 o
   4   5  12      965.74      930.02     13.67 o
   5   5  12      886.14      860.14     13.99 o
   6   5  12      137.84      153.71      6.88 o
   7   5  12       98.76       99.20      6.14 o
   8   5  12       53.65       56.79      5.41 o
   9   5  12       15.63       16.81      6.36 o
  10   5  12      116.42      131.29     14.41 o
 -10   6  12       16.97       38.66     22.28 o
  -9   6  12       46.52       32.54     19.29 o
  -8   6  12       45.35       47.57      8.11 o
  -7   6  12      279.10      255.65      9.09 o
  -6   6  12      159.18      138.52      7.67 o
  -5   6  12      276.58      262.42      8.56 o
  -4   6  12      980.76      911.57     16.09 o
  -3   6  12       21.77       21.64      6.66 o
  -2   6  12      576.97      539.89     11.22 o
  -1   6  12      173.20      186.04      8.93 o
   0   6  12       46.99       54.60      6.40 o
   1   6  12      179.04      181.38      8.17 o
   2   6  12      585.07      567.97     12.24 o
   3   6  12       47.70       53.79      6.54 o
   4   6  12     1031.21      995.91     16.11 o
   5   6  12      295.04      288.42      9.93 o
   6   6  12      172.05      160.14      8.31 o
   7   6  12      266.49      259.29      9.15 o
   8   6  12       43.25       49.25      6.13 o
   9   6  12       52.34       45.17     13.12 o
  10   6  12       16.81       10.71     10.12 o
  -9   7  12      117.54       89.36     29.34 o
  -8   7  12      141.22      130.19     21.86 o
  -7   7  12      247.40      260.76     13.93 o
  -6   7  12      149.18      163.36     10.10 o
  -5   7  12      339.31      294.93     11.29 o
  -4   7  12        5.88        2.46      5.03 o
  -3   7  12      152.46      166.80      9.92 o
  -2   7  12      151.45      172.58      9.57 o
  -1   7  12      645.38      637.10     14.53 o
   0   7  12      578.72      615.69     14.22 o
   1   7  12      671.05      652.17     14.82 o
   2   7  12      154.50      167.28      9.70 o
   3   7  12      116.68      146.20     10.38 o
   4   7  12        6.58        9.51      5.99 o
   5   7  12      374.42      343.29     10.16 o
   6   7  12      139.47      153.26      8.16 o
   7   7  12      246.01      259.74     13.61 o
   8   7  12      148.12      159.08     12.00 o
   9   7  12      118.14       99.30     15.40 o
  -8   8  12       35.44       29.33     10.30 o
  -7   8  12      119.54       95.86     23.05 o
  -6   8  12      195.42      194.68     12.39 o
  -5   8  12       27.11       20.60      6.76 o
  -4   8  12      374.87      358.91     13.21 o
  -3   8  12      343.09      339.65     12.05 o
  -2   8  12      165.52      192.60     11.68 o
  -1   8  12      522.40      512.02     23.58 o
   0   8  12      273.07      250.57     11.77 o
   1   8  12      564.05      565.12     15.28 o
   2   8  12      192.31      209.88     12.01 o
   3   8  12      330.18      343.82     13.03 o
   4   8  12      378.18      356.72     12.09 o
   5   8  12       32.54       29.60      7.03 o
   6   8  12      194.65      195.26     10.19 o
   7   8  12      103.90      106.06     11.60 o
   8   8  12       45.08       43.22     10.25 o
  -7   9  12       78.08       65.42     14.84 o
  -6   9  12      189.84      206.78     16.65 o
  -5   9  12      186.12      185.97     11.15 o
  -4   9  12      341.18      352.33     13.55 o
  -3   9  12      104.70      126.45     15.58 o
  -2   9  12      662.91      645.87     18.93 o
  -1   9  12       62.28       78.55     12.90 o
   0   9  12       11.63        7.11      8.64 o
   1   9  12       73.18       80.38     14.52 o
   2   9  12      646.39      658.58     20.70 o
   3   9  12       97.96       97.70     10.12 o
   4   9  12      328.55      343.33     13.54 o
   5   9  12      185.08      193.06     12.35 o
   6   9  12      196.34      210.30     14.60 o
   7   9  12       70.96       65.31     11.68 o
  -6  10  12        8.15        4.00     14.12 o
  -5  10  12       51.39       41.27     12.99 o
  -4  10  12       51.22       32.86     12.77 o
  -3  10  12      174.99      164.76     29.55 o
  -2  10  12       48.62       46.76     11.86 o
  -1  10  12      405.56      425.25     21.82 o
   0  10  12       36.88       38.26     14.79 o
   1  10  12      428.01      433.43     21.30 o
   2  10  12       56.17       65.18     12.26 o
   3  10  12      170.46      160.46     13.34 o
   4  10  12       62.46       53.57     10.86 o
   5  10  12       52.90       48.18     12.28 o
   6  10  12       11.16       13.21      9.59 o
  -4  11  12       12.59        3.72     11.79 o
  -3  11  12        5.85        7.18     11.44 o
  -2  11  12       34.28       33.95     12.96 o
  -1  11  12      155.47      162.40     17.97 o
   0  11  12       53.56       58.59     17.60 o
   1  11  12      154.24      181.52     16.41 o
   2  11  12       33.18       38.58     11.94 o
   3  11  12        3.91        7.02      9.27 o
   4  11  12       11.46       12.83     11.13 o
   1   0  13      110.54      143.65      4.20 o
   2   0  13      112.73      117.31      4.20 o
   3   0  13     5027.55     5592.00     45.19 o
   4   0  13     1996.77     1857.11     16.71 o
   5   0  13        1.56        1.38      3.61 o
   6   0  13      359.48      387.62     10.44 o
   7   0  13      229.27      224.92      9.71 o
   8   0  13       61.16       55.78      7.97 o
   9   0  13        0.22        2.74      6.64 o
  10   0  13       41.27       37.37      8.75 o
  11   0  13       41.25       34.12      8.99 o
 -11   1  13       47.86       46.67     15.58 o
 -10   1  13       40.53       29.95     11.38 o
  -9   1  13       48.93       39.92     12.74 o
  -8   1  13      380.51      385.63     14.88 o
  -7   1  13        1.09        0.47      5.97 o
  -6   1  13      361.62      353.25     13.71 o
  -5   1  13     4143.61     4368.25     63.04 o
  -4   1  13      722.20      789.54     10.16 o
  -3   1  13     4586.11     4676.04     37.86 o
  -2   1  13      754.31      876.77      9.01 o
  -1   1  13     1976.29     2015.50     19.54 o
   0   1  13      188.66      201.30      4.84 o
   1   1  13     2158.94     2199.84     18.79 o
   2   1  13      787.95      879.15      9.58 o
   3   1  13     4581.20     4593.29     38.39 o
   4   1  13      694.50      764.71      8.46 o
   5   1  13     4364.83     4535.01     42.03 o
   6   1  13      384.97      367.50      8.90 o
   7   1  13       10.76       10.37      4.48 o
   8   1  13      389.05      393.50     12.49 o
   9   1  13       57.90       69.07      8.55 o
  10   1  13       35.28       25.25      8.09 o
  11   1  13       44.49       54.52     11.37 o
 -11   2  13        0.68        8.72      8.33 o
 -10   2  13      522.70      557.90     19.62 o
  -9   2  13       54.36       55.42     11.05 o
  -8   2  13     1328.17     1361.91     26.56 o
  -7   2  13      122.56      116.41     15.26 o
  -6   2  13      761.00      758.13     33.65 o
  -5   2  13      151.64      153.78      6.36 o
  -4   2  13        6.32        6.18      3.67 o
  -3   2  13      397.80      401.27      9.32 o
  -2   2  13     2849.21     2711.27     28.95 o
  -1   2  13      854.97      913.18      9.80 o
   0   2  13    12415.52    12886.99    107.14 o
   1   2  13      922.47      987.90     11.33 o
   2   2  13     2874.91     2698.15     25.48 o
   3   2  13      442.49      447.37      7.87 o
   4   2  13        5.61        6.12      1.44 o
   5   2  13      150.57      155.85      3.82 o
   6   2  13      695.36      699.07     11.38 o
   7   2  13      118.63      124.29      6.22 o
   8   2  13     1391.28     1389.74     22.79 o
   9   2  13       55.85       67.44      8.01 o
  10   2  13      537.39      571.05     17.67 o
  11   2  13        1.36        8.68      7.83 o
 -11   3  13       30.27       29.80     11.39 o
 -10   3  13      133.88      151.79     14.38 o
  -9   3  13       20.66       22.77      9.55 o
  -8   3  13      173.89      179.83     17.16 o
  -7   3  13      159.18      154.83      8.75 o
  -6   3  13      226.24      219.32      6.26 o
  -5   3  13     3651.31     3787.99     43.33 o
  -4   3  13      762.95      773.00     13.13 o
  -3   3  13     4676.97     4620.46     49.56 o
  -2   3  13     2646.75     2693.90     30.23 o
  -1   3  13     1599.03     1586.07     19.79 o
   0   3  13      162.84      188.04      6.12 o
   1   3  13     1523.07     1488.42     17.01 o
   2   3  13     2778.08     2827.65     27.14 o
   3   3  13     4852.39     4713.12     43.49 o
   4   3  13      835.51      861.21     12.96 o
   5   3  13     3705.09     3896.16     32.19 o
   6   3  13      220.56      222.00      5.22 o
   7   3  13      162.90      168.35      4.15 o
   8   3  13      173.10      178.47      7.61 o
   9   3  13       19.63       24.16      6.66 o
  10   3  13      117.01      130.88      9.82 o
  11   3  13       26.33       39.01     11.81 o
 -11   4  13        8.54       19.27     12.20 o
 -10   4  13       28.26       28.01     12.51 o
  -9   4  13       23.51       19.79     13.64 o
  -8   4  13       45.66       53.18      4.10 o
  -7   4  13      140.84      158.37      9.26 o
  -6   4  13      217.09      195.09      7.81 o
  -5   4  13      467.34      492.07     12.46 o
  -4   4  13      360.05      345.91     11.89 o
  -3   4  13      680.24      687.00     17.73 o
  -2   4  13      206.94      227.71     10.30 o
  -1   4  13      448.48      429.90      8.53 o
   0   4  13     1880.48     1953.00     21.03 o
   1   4  13      433.41      419.18      8.88 o
   2   4  13      150.40      142.99      6.07 o
   3   4  13      706.25      694.09     11.56 o
   4   4  13      353.90      313.95      4.30 o
   5   4  13      390.52      407.32      5.79 o
   6   4  13      178.21      171.78     10.82 o
   7   4  13      143.75      152.72      6.53 o
   8   4  13       41.36       46.08      3.89 o
   9   4  13       24.36       22.29      6.90 o
  10   4  13       33.18       27.87     11.77 o
  11   4  13        6.15       19.01     11.24 o
 -10   5  13       28.58        1.77     14.26 o
  -9   5  13       14.89       19.77     18.68 o
  -8   5  13       46.56       33.46      7.81 o
  -7   5  13      107.69      117.72      8.00 o
  -6   5  13      273.70      268.81     13.60 o
  -5   5  13      251.52      240.79     10.68 o
  -4   5  13      241.32      247.58     13.86 o
  -3   5  13      949.70      966.09     14.07 o
  -2   5  13        5.23        7.74      4.13 o
  -1   5  13     1979.36     1950.47     23.77 o
   0   5  13       82.19       76.83      5.65 o
   1   5  13     2002.97     1989.04     22.51 o
   2   5  13        3.11        6.27      4.43 o
   3   5  13      982.15     1023.34     16.19 o
   4   5  13      208.47      230.77      6.66 o
   5   5  13      248.63      224.11      6.60 o
   6   5  13      262.67      236.97      6.35 o
   7   5  13       99.39      113.83      5.94 o
   8   5  13       34.59       30.21      4.79 o
   9   5  13       15.49       15.97      8.98 o
  10   5  13       28.70       33.24     11.51 o
 -10   6  13       32.33       35.38     18.90 o
  -9   6  13      147.93      151.91     19.77 o
  -8   6  13      223.22      231.79     11.02 o
  -7   6  13      156.03      135.55     12.64 o
  -6   6  13      622.35      613.72     14.77 o
  -5   6  13       93.93       93.77      7.42 o
  -4   6  13      251.47      245.17      8.54 o
  -3   6  13      733.36      717.93     12.59 o
  -2   6  13     1040.04     1007.96     17.26 o
  -1   6  13      404.49      417.28     12.33 o
   0   6  13     2878.51     2829.09     32.29 o
   1   6  13      394.79      414.50     10.47 o
   2   6  13     1048.89     1010.78     15.89 o
   3   6  13      734.16      728.89     12.67 o
   4   6  13      271.20      260.11      8.00 o
   5   6  13       97.38       97.12      6.08 o
   6   6  13      610.70      597.51     13.41 o
   7   6  13      169.54      162.09      6.12 o
   8   6  13      228.64      239.26     11.20 o
   9   6  13      149.21      150.98     14.44 o
  10   6  13       34.14       36.25     12.44 o
  -9   7  13        6.88       -6.48     15.37 o
  -8   7  13       40.28       39.93     11.01 o
  -7   7  13      187.41      191.06     10.74 o
  -6   7  13      172.83      168.26     12.17 o
  -5   7  13      707.62      670.56     14.29 o
  -4   7  13       91.41       96.23      8.20 o
  -3   7  13      978.14     1009.24     17.76 o
  -2   7  13      507.57      521.97     12.13 o
  -1   7  13       62.10       63.35      7.29 o
   0   7  13       70.11       92.47      8.03 o
   1   7  13       51.35       46.33      7.33 o
   2   7  13      501.47      474.09     12.73 o
   3   7  13      950.11      970.29     16.62 o
   4   7  13      116.40      116.00      8.59 o
   5   7  13      720.38      710.73     13.82 o
   6   7  13      175.18      183.25      9.33 o
   7   7  13      191.84      171.26      8.56 o
   8   7  13       41.53       57.84      9.72 o
   9   7  13        6.83        9.50     10.11 o
  -8   8  13       68.56       59.19     12.88 o
  -7   8  13      259.88      289.36     17.92 o
  -6   8  13       48.74       48.06      7.00 o
  -5   8  13      155.31      151.69     13.01 o
  -4   8  13      184.90      197.06     11.75 o
  -3   8  13       60.82       51.68      8.79 o
  -2   8  13      211.78      218.97     12.84 o
  -1   8  13      359.62      362.43     13.06 o
   0   8  13      157.91      158.17      9.82 o
   1   8  13      358.68      359.92     13.41 o
   2   8  13      235.36      252.24     11.59 o
   3   8  13       49.43       42.77      8.10 o
   4   8  13      173.01      177.64      9.79 o
   5   8  13      154.24      168.12      9.13 o
   6   8  13       40.66       36.29      6.53 o
   7   8  13      268.68      290.50     15.95 o
   8   8  13       67.95       67.26     10.31 o
  -7   9  13       65.46       61.02     13.73 o
  -6   9  13       75.27       59.84     13.26 o
  -5   9  13        3.59       -0.75      5.93 o
  -4   9  13        2.68        2.68      6.47 o
  -3   9  13        4.43       -0.42      4.84 o
  -2   9  13       46.75       47.20      9.76 o
  -1   9  13       46.01       42.78     10.84 o
   0   9  13       73.56       74.11     10.37 o
   1   9  13       45.31       48.39      9.47 o
   2   9  13       47.58       53.40      9.78 o
   3   9  13        4.84       -0.14      5.64 o
   4   9  13        3.45        4.30      7.10 o
   5   9  13        2.63        1.42      6.11 o
   6   9  13       82.52       69.05     13.58 o
   7   9  13       72.07       63.53     12.27 o
  -6  10  13      110.36       85.46     22.72 o
  -5  10  13       44.32       30.10     11.72 o
  -4  10  13       31.38       23.19      9.02 o
  -3  10  13       57.45       45.98     11.76 o
  -2  10  13       48.54       41.28     10.60 o
  -1  10  13      382.60      363.61     19.92 o
   0  10  13      204.45      195.22     15.82 o
   1  10  13      385.14      401.24     20.87 o
   2  10  13       45.32       39.95     11.71 o
   3  10  13       50.00       62.00     10.25 o
   4  10  13       34.44       38.66      8.94 o
   5  10  13       42.81       29.97     12.03 o
   6  10  13      104.08       93.81     13.62 o
  -4  11  13       49.05       39.18     14.49 o
  -3  11  13      110.23       88.22     15.14 o
  -2  11  13      102.15      122.72     13.55 o
  -1  11  13       30.02       36.46     12.57 o
   0  11  13        0.03        0.54     10.35 o
   1  11  13       29.02       16.04     12.88 o
   2  11  13      103.04      124.60     12.97 o
   3  11  13      105.54      104.92     11.93 o
   4  11  13       52.00       37.23     14.10 o
   0   0  14    12545.45    11840.65    136.62 o
   1   0  14        3.30        6.93      2.94 o
   2   0  14     5432.91     5155.74     42.24 o
   3   0  14      205.80      295.81      5.30 o
   4   0  14        0.66       -2.62      2.62 o
   5   0  14        0.19        3.20      3.80 o
   6   0  14     1370.93     1402.76     21.09 o
   7   0  14        7.99       19.84      6.20 o
   8   0  14      863.43      869.13     18.68 o
   9   0  14       81.81       79.45      9.29 o
  10   0  14      465.61      446.05     15.91 o
  11   0  14        5.88        2.35      7.56 o
 -11   1  14      116.43      124.02     12.40 o
 -10   1  14      106.85      130.36     12.82 o
  -9   1  14       43.45       54.69     10.85 o
  -8   1  14      364.37      360.86     13.54 o
  -7   1  14      124.48      115.19     10.06 o
  -6   1  14       42.30       59.19      8.03 o
  -5   1  14     4173.59     4173.93     50.12 o
  -4   1  14      188.33      199.57      5.11 o
  -3   1  14     6518.11     6396.02     51.73 o
  -2   1  14     1027.14     1070.87     10.85 o
  -1   1  14     1573.10     1703.12     15.89 o
   0   1  14       92.59       88.10      3.79 o
   1   1  14     1738.53     1871.27     16.92 o
   2   1  14      980.85     1003.62     10.72 o
   3   1  14     6764.10     6584.40     54.69 o
   4   1  14      186.71      205.75      3.60 o
   5   1  14     4089.34     3986.03     34.85 o
   6   1  14       32.25       36.07      4.94 o
   7   1  14      143.22      123.33      8.15 o
   8   1  14      350.74      333.46     11.95 o
   9   1  14       37.87       40.36      8.97 o
  10   1  14      111.72      115.15     10.57 o
  11   1  14      118.88      130.13     11.79 o
 -11   2  14       39.87       35.67     10.38 o
 -10   2  14       35.32       33.50      9.92 o
  -9   2  14       42.76       49.44     10.28 o
  -8   2  14      402.23      390.88     16.95 o
  -7   2  14      380.58      385.18     18.89 o
  -6   2  14      392.42      402.69     19.41 o
  -5   2  14      299.36      270.29      6.60 o
  -4   2  14       42.86       47.55      4.52 o
  -3   2  14     1008.42     1046.62     15.02 o
  -2   2  14      214.63      209.46      7.60 o
  -1   2  14      393.85      424.08      6.11 o
   0   2  14      115.56      129.51      6.55 o
   1   2  14      398.27      434.33      7.56 o
   2   2  14      256.01      257.95      6.77 o
   3   2  14      964.60      985.48     12.52 o
   4   2  14       53.33       51.60      3.48 o
   5   2  14      325.77      300.06      5.46 o
   6   2  14      370.26      363.38      6.96 o
   7   2  14      411.52      425.09      9.42 o
   8   2  14      410.82      380.42     12.94 o
   9   2  14       44.46       52.43      8.45 o
  10   2  14       29.30       22.38      8.49 o
  11   2  14       32.90       40.22      8.74 o
 -11   3  14       20.53       24.49     11.78 o
 -10   3  14       24.59       21.10      9.97 o
  -9   3  14        2.15       -2.06      8.01 o
  -8   3  14       12.56       17.52     13.87 o
  -7   3  14      536.46      545.30     12.85 o
  -6   3  14      851.78      789.18     13.60 o
  -5   3  14     2253.60     2206.22     40.51 o
  -4   3  14      568.29      577.23     11.40 o
  -3   3  14     1692.51     1640.79     22.15 o
  -2   3  14      230.97      219.46      8.35 o
  -1   3  14     1317.34     1298.97     13.08 o
   0   3  14     1114.60     1119.90     13.06 o
   1   3  14     1249.79     1224.20     14.44 o
   2   3  14      242.35      236.98      7.03 o
   3   3  14     1674.04     1588.03     18.82 o
   4   3  14      604.39      597.23     11.37 o
   5   3  14     2168.85     2137.25     18.27 o
   6   3  14      835.46      797.03      9.51 o
   7   3  14      560.77      568.20      7.78 o
   8   3  14       13.71       16.67      4.75 o
   9   3  14        4.23       -4.90      4.90 o
  10   3  14       22.15       17.21      7.68 o
  11   3  14       24.34       38.12     13.73 o
 -10   4  14      106.61       59.84     23.04 o
  -9   4  14       32.52       28.88     15.11 o
  -8   4  14      793.19      785.00     17.73 o
  -7   4  14      110.99      108.35      6.45 o
  -6   4  14     1387.01     1383.98     23.02 o
  -5   4  14      144.94      147.49      8.83 o
  -4   4  14       36.65       58.18      7.43 o
  -3   4  14      533.23      478.38     12.54 o
  -2   4  14     3563.48     3483.22     30.16 o
  -1   4  14     2924.94     2966.21     27.51 o
   0   4  14    13541.60    13339.78    118.46 o
   1   4  14     2874.91     2885.73     28.55 o
   2   4  14     3577.51     3539.08     34.58 o
   3   4  14      521.43      471.43      9.89 o
   4   4  14       34.78       47.12      6.00 o
   5   4  14      138.69      128.40      3.87 o
   6   4  14     1494.00     1496.04     15.30 o
   7   4  14       81.20       83.68      4.67 o
   8   4  14      762.31      775.18     10.63 o
   9   4  14       23.40       21.66      5.49 o
  10   4  14      105.79      104.70     14.06 o
 -10   5  14       10.25        0.51     13.72 o
  -9   5  14        1.00       -7.13     12.43 o
  -8   5  14       24.86       19.15      6.17 o
  -7   5  14      143.71      156.66      8.58 o
  -6   5  14      436.70      447.37     13.83 o
  -5   5  14     1151.48     1160.30     22.32 o
  -4   5  14      182.49      188.61     10.55 o
  -3   5  14     3713.28     3685.08     38.43 o
  -2   5  14      267.16      232.61      8.63 o
  -1   5  14      763.52      747.33     12.22 o
   0   5  14      546.28      602.23     10.83 o
   1   5  14      714.78      692.01     11.96 o
   2   5  14      257.73      219.61      5.75 o
   3   5  14     3712.84     3618.17     34.29 o
   4   5  14      201.54      198.51      9.61 o
   5   5  14     1071.07     1056.00     11.91 o
   6   5  14      409.79      411.24      7.40 o
   7   5  14      181.57      187.20      5.46 o
   8   5  14       19.97       17.78      4.10 o
   9   5  14        0.72       -4.23      7.98 o
  10   5  14       19.04       10.38      9.17 o
  -9   6  14        9.49        3.95     11.35 o
  -8   6  14      177.90      169.73     16.73 o
  -7   6  14      205.79      204.90     11.37 o
  -6   6  14       52.81       44.14      8.79 o
  -5   6  14       17.85       17.20      3.55 o
  -4   6  14      283.65      257.22      7.48 o
  -3   6  14        0.31        3.74      2.62 o
  -2   6  14       61.75       61.28      7.17 o
  -1   6  14      140.94      129.69      7.11 o
   0   6  14      542.63      534.51     12.94 o
   1   6  14      119.99      114.17      7.12 o
   2   6  14       64.09       59.09      7.15 o
   3   6  14        0.05       -3.33      3.33 o
   4   6  14      270.32      254.52      8.48 o
   5   6  14        7.58        7.04      4.44 o
   6   6  14       60.25       53.97      5.00 o
   7   6  14      210.54      198.82      7.06 o
   8   6  14      186.36      176.10      9.62 o
   9   6  14        7.86        2.81      8.98 o
  -9   7  14        1.72        1.58     11.52 o
  -8   7  14      107.01      116.36     14.82 o
  -7   7  14       14.12       19.21     10.24 o
  -6   7  14      140.54      141.18      9.33 o
  -5   7  14       28.11       23.33      6.68 o
  -4   7  14       45.32       40.65      5.79 o
  -3   7  14       93.12      116.34      7.43 o
  -2   7  14        2.10        1.81      5.42 o
  -1   7  14       25.10       30.68      6.13 o
   0   7  14       36.75       41.33      7.03 o
   1   7  14       24.10       25.44      6.41 o
   2   7  14        4.15        1.94      4.45 o
   3   7  14      115.64      137.12     11.78 o
   4   7  14       42.76       38.85      6.75 o
   5   7  14       23.42       24.74      4.85 o
   6   7  14      145.51      142.25      8.87 o
   7   7  14       13.42       15.06      8.24 o
   8   7  14      106.53      125.78     11.04 o
   9   7  14        3.64       -2.74      8.00 o
  -8   8  14      125.01      142.42     22.33 o
  -7   8  14      159.10      164.38     15.38 o
  -6   8  14       36.60       43.85     12.98 o
  -5   8  14      154.49      131.26     12.81 o
  -4   8  14      100.19       79.21      7.57 o
  -3   8  14      134.66      151.11     11.03 o
  -2   8  14      204.03      209.46     12.28 o
  -1   8  14      501.01      475.46     14.16 o
   0   8  14      301.05      287.20     12.34 o
   1   8  14      467.39      449.62     15.17 o
   2   8  14      168.03      168.59     10.35 o
   3   8  14      145.94      161.35      9.58 o
   4   8  14      104.12       79.40      8.13 o
   5   8  14      166.61      146.08      8.70 o
   6   8  14       32.52       42.26      9.23 o
   7   8  14      160.91      155.72     13.42 o
   8   8  14      105.18      104.61     12.37 o
  -7   9  14       13.23       13.96     10.56 o
  -6   9  14       96.50      111.75     15.30 o
  -5   9  14      244.96      284.72     31.59 o
  -4   9  14      417.65      452.58     16.80 o
  -3   9  14      335.81      357.00     15.34 o
  -2   9  14      671.87      685.40     25.07 o
  -1   9  14        9.04        9.89      7.34 o
   0   9  14      135.95      154.94     17.64 o
   1   9  14        5.73        1.75      8.13 o
   2   9  14      703.42      693.40     19.63 o
   3   9  14      344.44      364.62     13.41 o
   4   9  14      416.70      419.93     15.17 o
   5   9  14      229.71      252.42     15.60 o
   6   9  14       91.33      103.74     12.57 o
   7   9  14       16.05       23.84     10.94 o
  -6  10  14        2.61        2.37      9.04 o
  -5  10  14       27.60       14.75     11.65 o
  -4  10  14       21.86       18.65     11.09 o
  -3  10  14       11.16        9.56      8.98 o
  -2  10  14      123.39       98.00     20.97 o
  -1  10  14      192.36      221.23     13.68 o
   0  10  14      337.62      344.25     17.09 o
   1  10  14      166.12      166.32     14.24 o
   2  10  14      130.45      152.83     12.14 o
   3  10  14        7.86        9.16     10.04 o
   4  10  14       21.17       15.03     11.95 o
   5  10  14       22.40        9.31     11.25 o
   6  10  14        2.23       -1.93      9.49 o
  -3  11  14       34.76       19.14     13.54 o
  -2  11  14        4.51        3.98      8.06 o
  -1  11  14        2.57        1.23      7.50 o
   0  11  14        4.55       12.06     11.66 o
   1  11  14        2.01        1.62      7.55 o
   2  11  14        6.26        2.80      8.61 o
   3  11  14       37.29       30.02     12.88 o
   1   0  15      341.37      355.57      6.35 o
   2   0  15      716.50      861.85     10.36 o
   3   0  15       50.83       41.81      3.26 o
   4   0  15     4338.61     4317.87     36.70 o
   5   0  15      768.65      769.56     13.14 o
   6   0  15       67.22       67.88      7.16 o
   7   0  15        1.06        1.42      5.16 o
   8   0  15       75.22       79.41      8.41 o
   9   0  15       88.78       99.08      9.50 o
  10   0  15       22.97       16.77      8.24 o
  11   0  15       15.05       19.70      8.70 o
 -11   1  15       98.01       83.01     12.88 o
 -10   1  15       53.52       57.29     12.03 o
  -9   1  15      138.38      143.96     14.32 o
  -8   1  15       73.69       72.80      9.45 o
  -7   1  15      450.68      462.83     14.33 o
  -6   1  15        8.91       12.09      6.25 o
  -5   1  15     2115.64     2051.87     22.26 o
  -4   1  15      269.20      276.86      6.78 o
  -3   1  15     4540.03     4577.49     38.00 o
  -2   1  15      205.04      234.77      5.29 o
  -1   1  15     5062.15     4908.47     40.31 o
   0   1  15     3177.30     3355.31     28.89 o
   1   1  15     4939.94     4780.43     40.10 o
   2   1  15      190.88      208.99      4.39 o
   3   1  15     4504.64     4459.49     38.73 o
   4   1  15      289.26      291.67      4.53 o
   5   1  15     2081.31     1969.04     17.30 o
   6   1  15        1.51        3.00      3.55 o
   7   1  15      441.00      450.20     11.73 o
   8   1  15       96.50       87.02      8.34 o
   9   1  15      160.31      179.56      9.92 o
  10   1  15       50.29       42.96      8.44 o
  11   1  15       98.88      111.28     12.80 o
 -11   2  15       44.28       26.21     13.94 o
 -10   2  15      233.63      267.01     15.31 o
  -9   2  15      182.78      183.24     12.98 o
  -8   2  15      656.22      688.18     19.65 o
  -7   2  15       19.12       21.34     11.23 o
  -6   2  15     1446.43     1392.57     23.97 o
  -5   2  15      120.32      109.04      3.91 o
  -4   2  15      210.29      197.62      7.91 o
  -3   2  15      641.44      659.56     11.76 o
  -2   2  15     3445.46     3388.33     34.54 o
  -1   2  15      470.24      512.75      6.46 o
   0   2  15    13035.88    13007.39    110.18 o
   1   2  15      449.17      495.44     10.39 o
   2   2  15     3419.98     3319.70     32.86 o
   3   2  15      721.95      750.75     11.12 o
   4   2  15      206.04      198.34      7.22 o
   5   2  15      107.34      100.79      3.49 o
   6   2  15     1433.05     1362.14     14.69 o
   7   2  15       28.14       30.46      4.56 o
   8   2  15      631.91      664.55     15.36 o
   9   2  15      188.33      181.31     12.15 o
  10   2  15      230.35      239.90     13.76 o
  11   2  15       36.97       36.20     13.29 o
 -11   3  15       87.21       84.83     26.82 o
 -10   3  15       59.08       47.01     11.95 o
  -9   3  15      137.42      130.69     14.27 o
  -8   3  15      107.61      115.64     17.68 o
  -7   3  15      850.75      808.66     15.27 o
  -6   3  15      172.79      147.44      8.40 o
  -5   3  15     1136.89     1079.70     18.14 o
  -4   3  15      241.27      231.73      9.60 o
  -3   3  15     2460.59     2267.12     29.50 o
  -2   3  15      443.35      427.37     13.87 o
  -1   3  15     1459.09     1371.68     13.62 o
   0   3  15        3.88       -2.25      3.03 o
   1   3  15     1441.74     1365.47     16.13 o
   2   3  15      412.43      383.29      8.73 o
   3   3  15     2403.17     2209.60     23.76 o
   4   3  15      227.16      223.92      7.20 o
   5   3  15     1044.95      984.54     14.33 o
   6   3  15      165.47      152.70      5.07 o
   7   3  15      881.19      855.80     10.89 o
   8   3  15      113.81      117.92      7.22 o
   9   3  15      150.86      152.59      8.41 o
  10   3  15       61.23       38.88     12.51 o
  11   3  15       87.84      101.46     14.67 o
 -10   4  15       67.04       24.64     16.43 o
  -9   4  15       44.65       38.45     22.20 o
  -8   4  15      129.28      122.33     17.69 o
  -7   4  15      231.04      212.34      9.90 o
  -6   4  15      203.68      210.56     16.45 o
  -5   4  15      511.41      494.41     11.83 o
  -4   4  15     1316.61     1234.62     19.28 o
  -3   4  15      102.11       98.68      7.54 o
  -2   4  15     2850.48     2805.18     34.47 o
  -1   4  15      449.79      444.03      7.82 o
   0   4  15     1225.19     1226.81     16.31 o
   1   4  15      440.85      417.76      9.60 o
   2   4  15     2885.41     2783.78     28.79 o
   3   4  15       98.61      101.75      6.91 o
   4   4  15     1344.40     1276.02     19.69 o
   5   4  15      476.94      462.51     12.42 o
   6   4  15      160.00      166.64      6.79 o
   7   4  15      212.73      196.63      5.76 o
   8   4  15      132.40      133.88      4.53 o
   9   4  15       47.84       62.12     10.77 o
  10   4  15       54.06       50.19     12.53 o
 -10   5  15        0.88       -1.85     11.85 o
  -9   5  15        7.82        6.03     14.90 o
  -8   5  15      135.29      129.17     15.24 o
  -7   5  15      137.18      167.53     13.90 o
  -6   5  15      378.44      389.14     12.26 o
  -5   5  15      217.93      236.19     11.54 o
  -4   5  15      958.02      924.15     18.96 o
  -3   5  15      189.18      164.99     12.49 o
  -2   5  15      380.17      386.52      8.18 o
  -1   5  15     1393.68     1377.86     20.62 o
   0   5  15      288.81      275.40      7.83 o
   1   5  15     1357.59     1307.68     16.16 o
   2   5  15      360.99      357.44      7.61 o
   3   5  15      180.53      159.02      9.92 o
   4   5  15      919.30      874.67     16.26 o
   5   5  15      177.41      186.78     10.09 o
   6   5  15      377.36      380.85      8.73 o
   7   5  15      143.84      150.36      7.18 o
   8   5  15      150.90      152.81      7.97 o
   9   5  15       15.17       18.23      9.41 o
  10   5  15        0.96       -3.37      8.63 o
  -9   6  15       67.14       11.91     21.31 o
  -8   6  15      305.05      321.41     17.06 o
  -7   6  15      103.81       96.20      9.22 o
  -6   6  15      446.71      461.83     14.86 o
  -5   6  15        6.96        4.13      2.22 o
  -4   6  15      108.68      105.58      7.82 o
  -3   6  15      272.07      273.84     10.84 o
  -2   6  15      693.03      699.87     14.99 o
  -1   6  15      436.62      448.03     10.31 o
   0   6  15     1309.02     1211.18     17.20 o
   1   6  15      419.15      411.64      9.89 o
   2   6  15      675.81      669.92     11.93 o
   3   6  15      314.41      315.04      7.53 o
   4   6  15      119.15      114.18      5.19 o
   5   6  15        2.30        0.98      2.03 o
   6   6  15      464.72      450.55      7.06 o
   7   6  15      105.67       92.07      7.35 o
   8   6  15      281.54      271.05     11.62 o
   9   6  15       74.15       74.82     15.82 o
  -9   7  15        3.92        8.46     13.94 o
  -8   7  15        9.20       -0.07      6.88 o
  -7   7  15      185.97      195.12     16.30 o
  -6   7  15      117.02       99.77      6.57 o
  -5   7  15      640.17      605.83     27.79 o
  -4   7  15      548.35      542.24     17.24 o
  -3   7  15      648.30      639.12     15.84 o
  -2   7  15      149.92      142.73      9.58 o
  -1   7  15       99.43       97.57      7.97 o
   0   7  15       92.37       79.93      9.69 o
   1   7  15       98.48       96.59      8.05 o
   2   7  15      148.41      151.55      9.51 o
   3   7  15      732.82      726.18     13.35 o
   4   7  15      537.98      545.49     11.58 o
   5   7  15      628.55      614.98     11.60 o
   6   7  15      122.26      121.07      8.21 o
   7   7  15      199.20      203.77     11.34 o
   8   7  15        7.99        7.03      7.18 o
   9   7  15        4.81       12.29     11.79 o
  -8   8  15       38.46       23.63     10.28 o
  -7   8  15       64.92       67.27     11.67 o
  -6   8  15       55.58       46.63     11.34 o
  -5   8  15       87.31       71.12      6.95 o
  -4   8  15      101.49      120.33     10.68 o
  -3   8  15      231.48      230.06     10.06 o
  -2   8  15      117.35      128.97     10.17 o
  -1   8  15      281.21      273.28     12.11 o
   0   8  15       93.80       76.87      8.54 o
   1   8  15      256.18      258.58     13.00 o
   2   8  15      128.96      138.00      9.73 o
   3   8  15      208.62      196.83      9.69 o
   4   8  15       90.34      109.25      7.77 o
   5   8  15       82.86       82.91      6.38 o
   6   8  15       49.73       41.35      9.42 o
   7   8  15       73.11       61.47     11.76 o
   8   8  15       41.60       28.58      8.84 o
  -7   9  15       30.99       38.76     11.48 o
  -6   9  15       31.10       27.10     15.96 o
  -5   9  15       33.24       21.72     13.03 o
  -4   9  15        7.76        2.07      6.40 o
  -3   9  15       41.11       28.32      8.05 o
  -2   9  15      235.85      246.73     12.89 o
  -1   9  15      146.04      167.51     12.10 o
   0   9  15      615.05      590.72     18.04 o
   1   9  15      150.92      146.22     11.26 o
   2   9  15      243.12      243.19     13.90 o
   3   9  15       42.59       43.93      7.72 o
   4   9  15        5.59       10.82      5.76 o
   5   9  15       31.90       22.72     10.25 o
   6   9  15       40.16       46.41     10.52 o
   7   9  15       32.83       28.63     10.85 o
  -5  10  15       39.11       39.07     14.56 o
  -4  10  15       33.01       21.38     12.73 o
  -3  10  15      159.03      143.07     21.54 o
  -2  10  15       12.26        4.43      9.78 o
  -1  10  15      206.19      212.12     20.50 o
   0  10  15       67.89       78.74     12.69 o
   1  10  15      207.22      196.21     14.80 o
   2  10  15       14.15       14.38      8.51 o
   3  10  15      154.67      168.00     11.55 o
   4  10  15       35.27       39.03     12.63 o
   5  10  15       27.84       24.83     11.28 o
  -3  11  15       27.49       22.68     12.91 o
  -2  11  15       40.36       37.01     10.72 o
  -1  11  15       21.29       17.78     10.53 o
   0  11  15        2.65        0.14      9.53 o
   1  11  15       21.95       21.76     10.83 o
   2  11  15       43.97       34.00     10.67 o
   3  11  15       35.33       18.68     12.59 o
   0   0  16     5407.98     5486.96     66.33 o
   1   0  16      377.31      412.08      7.59 o
   2   0  16        4.53       22.23      3.27 o
   3   0  16     3181.60     3384.83     29.13 o
   4   0  16       89.18       89.29      5.09 o
   5   0  16       43.30       47.13      2.57 o
   6   0  16      101.10       84.87      7.66 o
   7   0  16       72.06       95.40      7.92 o
   8   0  16      173.69      199.26     10.19 o
   9   0  16      286.18      270.00     13.57 o
  10   0  16      123.54      131.73     12.55 o
  11   0  16       10.80       13.07      9.64 o
 -11   1  16       14.34       11.24      8.69 o
 -10   1  16       51.51       61.59     10.88 o
  -9   1  16      254.31      274.86     14.97 o
  -8   1  16       95.77      100.17      9.83 o
  -7   1  16      368.23      385.11     13.77 o
  -6   1  16       11.47       12.08      7.30 o
  -5   1  16     1602.35     1618.99     18.45 o
  -4   1  16       63.07       65.99      4.98 o
  -3   1  16     2609.55     2683.69     23.38 o
  -2   1  16      489.24      540.20      7.41 o
  -1   1  16     2118.64     1937.55     18.39 o
   0   1  16      793.77      838.13     10.90 o
   1   1  16     2014.92     1841.66     18.36 o
   2   1  16      501.90      549.98      7.98 o
   3   1  16     2585.89     2642.99     25.19 o
   4   1  16       59.89       60.88      2.97 o
   5   1  16     1711.83     1705.42     15.34 o
   6   1  16       12.57       14.79      4.07 o
   7   1  16      430.95      443.98     12.01 o
   8   1  16       96.50       85.73      8.31 o
   9   1  16      252.31      253.08     11.13 o
  10   1  16       49.72       47.83      8.54 o
  11   1  16       20.12       18.58      8.50 o
 -11   2  16       17.20       17.91     10.21 o
 -10   2  16       59.98       70.39     13.59 o
  -9   2  16       38.41       47.89     10.42 o
  -8   2  16      101.28      106.57     12.11 o
  -7   2  16      214.62      256.05     24.19 o
  -6   2  16      722.61      728.41     10.54 o
  -5   2  16      338.32      308.72      8.47 o
  -4   2  16     6646.32     6633.67     78.08 o
  -3   2  16       78.42       76.54      5.59 o
  -2   2  16     4099.04     4186.67     40.36 o
  -1   2  16      393.20      402.90      5.79 o
   0   2  16        1.87        3.52      2.79 o
   1   2  16      422.66      433.36      8.69 o
   2   2  16     4154.91     4197.77     40.86 o
   3   2  16       76.66       82.39      5.41 o
   4   2  16     6746.50     6671.41     58.69 o
   5   2  16      296.66      264.86      5.78 o
   6   2  16      757.32      768.19      8.35 o
   7   2  16      232.51      246.62      7.41 o
   8   2  16      109.70      110.27      9.34 o
   9   2  16       44.92       47.04      8.15 o
  10   2  16       65.35       85.00     11.27 o
  11   2  16       18.16        8.88     12.53 o
 -10   3  16        4.16        9.36      9.00 o
  -9   3  16      281.37      303.04     16.85 o
  -8   3  16      364.13      388.80     25.68 o
  -7   3  16      697.44      691.47     19.43 o
  -6   3  16       95.43      100.48      7.26 o
  -5   3  16      467.22      430.35      9.91 o
  -4   3  16      590.59      608.32     13.00 o
  -3   3  16      467.25      474.30     10.89 o
  -2   3  16      229.89      202.44      8.42 o
  -1   3  16     2206.23     2159.87     19.90 o
   0   3  16     4387.23     4577.20     40.58 o
   1   3  16     2074.48     2002.77     21.33 o
   2   3  16      226.71      215.62      7.03 o
   3   3  16      402.46      405.63      8.93 o
   4   3  16      561.48      566.74     10.88 o
   5   3  16      488.68      453.00      9.98 o
   6   3  16      118.32      124.16      4.55 o
   7   3  16      702.76      721.57      9.28 o
   8   3  16      379.65      386.64      9.98 o
   9   3  16      306.19      306.80     11.56 o
  10   3  16        4.69       -1.93     10.91 o
 -10   4  16       40.86       21.41     13.21 o
  -9   4  16       95.99       63.26     31.40 o
  -8   4  16      184.60      181.93     15.28 o
  -7   4  16      113.99      112.75      7.35 o
  -6   4  16      550.47      571.45     28.40 o
  -5   4  16      176.90      178.79      9.63 o
  -4   4  16       15.71       25.24      7.29 o
  -3   4  16      254.13      263.56     10.71 o
  -2   4  16     1822.70     1869.19     27.28 o
  -1   4  16     1099.12     1096.07     12.81 o
   0   4  16     3597.98     3511.34     34.37 o
   1   4  16     1052.17     1040.19     15.79 o
   2   4  16     1860.12     1903.39     23.08 o
   3   4  16      276.79      276.36      8.56 o
   4   4  16       26.77       48.01      6.33 o
   5   4  16      178.15      164.98      8.92 o
   6   4  16      534.12      537.11     11.61 o
   7   4  16      104.40       99.67      3.38 o
   8   4  16      185.19      192.42     11.95 o
   9   4  16      102.94      108.99     12.17 o
  10   4  16       40.31       32.38     12.35 o
 -10   5  16       45.36       16.36     14.43 o
  -9   5  16       39.06       25.55     29.06 o
  -8   5  16       73.74       58.35     11.62 o
  -7   5  16      402.69      382.12     13.12 o
  -6   5  16       65.73       76.48      9.11 o
  -5   5  16      240.57      220.21     11.54 o
  -4   5  16      287.82      282.07     11.79 o
  -3   5  16      476.53      502.44     15.54 o
  -2   5  16      342.34      346.75      8.91 o
  -1   5  16     1314.40     1303.66     16.47 o
   0   5  16      860.27      910.01     13.46 o
   1   5  16     1338.04     1323.22     19.05 o
   2   5  16      387.28      413.94     10.92 o
   3   5  16      535.11      564.66     12.94 o
   4   5  16      313.98      308.79     10.45 o
   5   5  16      222.76      215.01     12.16 o
   6   5  16       74.32       87.47      8.41 o
   7   5  16      383.55      373.63     11.10 o
   8   5  16       70.65       50.30      7.14 o
   9   5  16       33.31       20.62     10.78 o
  10   5  16       36.71       29.95     11.78 o
  -9   6  16       69.57       32.72     33.57 o
  -8   6  16       13.69       11.08      6.19 o
  -7   6  16       76.58       77.66      9.98 o
  -6   6  16      166.97      174.00     13.03 o
  -5   6  16      316.35      341.64     18.36 o
  -4   6  16      833.98      829.70     20.39 o
  -3   6  16      176.67      186.39     12.60 o
  -2   6  16     1016.95     1022.98     17.37 o
  -1   6  16       12.05        9.33      5.49 o
   0   6  16       20.03       19.00      5.15 o
   1   6  16       19.62       17.66      4.31 o
   2   6  16     1010.62     1010.45     15.32 o
   3   6  16      229.01      230.86      6.67 o
   4   6  16      850.56      796.93     17.16 o
   5   6  16      312.86      309.88     11.88 o
   6   6  16      155.65      165.40     10.61 o
   7   6  16       72.96       78.83      8.57 o
   8   6  16       10.43       10.62      6.44 o
   9   6  16       66.87       61.67     12.31 o
  -9   7  16      119.92       59.34     34.41 o
  -8   7  16      231.73      236.91     13.09 o
  -7   7  16       91.88       97.26     12.36 o
  -6   7  16      224.52      246.56     17.61 o
  -5   7  16       21.88       18.39      5.26 o
  -4   7  16      190.56      184.22      8.92 o
  -3   7  16      277.27      258.53     10.13 o
  -2   7  16      595.88      604.18     14.83 o
  -1   7  16      165.76      161.74      8.56 o
   0   7  16      655.22      689.26     14.78 o
   1   7  16      213.48      206.36      9.44 o
   2   7  16      540.51      540.94     12.40 o
   3   7  16      273.77      266.34     10.81 o
   4   7  16      184.01      196.00      6.68 o
   5   7  16       26.13       24.47      4.13 o
   6   7  16      223.98      231.60     11.97 o
   7   7  16       95.34      100.35     10.25 o
   8   7  16      233.57      225.83     12.21 o
   9   7  16      114.98       98.70     16.29 o
  -8   8  16       31.53       23.23     10.67 o
  -7   8  16       24.66       30.71     12.09 o
  -6   8  16      112.24      111.48     13.62 o
  -5   8  16      194.55      203.25     15.46 o
  -4   8  16      117.05       98.95      7.03 o
  -3   8  16      374.14      381.80     12.65 o
  -2   8  16      445.31      440.28     12.76 o
  -1   8  16      591.32      591.42     15.03 o
   0   8  16       46.39       40.62      8.36 o
   1   8  16      597.86      592.78     15.38 o
   2   8  16      434.80      381.83     13.69 o
   3   8  16      388.52      399.34     11.98 o
   4   8  16       98.11       86.71      8.86 o
   5   8  16      174.97      178.19     13.05 o
   6   8  16      105.06      123.23     12.49 o
   7   8  16       25.98       31.75      9.26 o
   8   8  16       35.86       34.43     10.04 o
  -7   9  16        5.45       13.16     10.60 o
  -6   9  16       12.75       16.77     11.85 o
  -5   9  16       34.52       34.99     12.41 o
  -4   9  16      183.83      187.86     16.78 o
  -3   9  16      133.16      126.95     13.36 o
  -2   9  16       98.61      113.10     12.12 o
  -1   9  16      137.62      151.05     15.17 o
   0   9  16       30.30       21.13     10.54 o
   1   9  16      130.95      134.24     10.82 o
   2   9  16       92.91      101.68     12.20 o
   3   9  16      131.20      134.08     10.56 o
   4   9  16      176.38      213.45     15.20 o
   5   9  16       27.47       32.77     11.82 o
   6   9  16       15.95       25.70     10.26 o
   7   9  16        8.56        6.53      9.18 o
  -5  10  16       81.19       73.55     16.42 o
  -4  10  16       46.97       23.42     13.74 o
  -3  10  16       84.78       66.07     12.20 o
  -2  10  16      139.99      122.34     13.98 o
  -1  10  16       27.47       31.49     11.49 o
   0  10  16       18.43       12.29     10.09 o
   1  10  16       26.56       32.34      9.14 o
   2  10  16      144.23      108.43     12.80 o
   3  10  16       92.76       80.66     14.71 o
   4  10  16       42.54       34.65     11.45 o
   5  10  16       91.38       84.13     14.27 o
  -3  11  16        8.78        6.84     11.49 o
  -2  11  16       85.23       65.15     12.40 o
  -1  11  16       78.61       80.97     12.75 o
   0  11  16      157.43      150.03     16.56 o
   1  11  16       82.33       81.00     12.43 o
   2  11  16       82.11       76.38     15.14 o
   3  11  16        9.48       12.95     11.59 o
   1   0  17      271.03      264.39      6.37 o
   2   0  17     6825.78     7049.63     59.57 o
   3   0  17      142.91      138.62      4.48 o
   4   0  17     5803.93     5738.90     49.63 o
   5   0  17       40.05       34.05      2.43 o
   6   0  17      710.46      722.19     22.60 o
   7   0  17      788.30      759.32     16.10 o
   8   0  17       15.47       22.62      7.62 o
   9   0  17        6.05        5.36      6.61 o
  10   0  17      245.07      252.66     13.88 o
  11   0  17       12.47       14.91      8.40 o
 -11   1  17       19.70       15.70      9.88 o
 -10   1  17       25.79       22.03     10.41 o
  -9   1  17      552.71      546.92     19.73 o
  -8   1  17       51.45       53.31      9.47 o
  -7   1  17      877.85      886.59     21.30 o
  -6   1  17      170.81      172.31     11.08 o
  -5   1  17      793.16      777.60     11.56 o
  -4   1  17      510.69      525.10     10.01 o
  -3   1  17     3259.51     3155.33     28.13 o
  -2   1  17      561.86      589.59      8.03 o
  -1   1  17     4968.83     4557.00     39.23 o
   0   1  17      313.40      351.52      7.58 o
   1   1  17     5293.08     4958.34     42.69 o
   2   1  17      580.54      614.88      8.70 o
   3   1  17     3231.65     3094.16     28.02 o
   4   1  17      478.46      481.97      6.00 o
   5   1  17      775.54      754.78      8.54 o
   6   1  17      143.97      133.67      6.48 o
   7   1  17      929.82      944.10     17.92 o
   8   1  17       47.85       58.34      8.06 o
   9   1  17      590.49      565.75     17.93 o
  10   1  17       24.36       25.48      8.31 o
  11   1  17       16.39       26.08     17.28 o
 -11   2  17       22.33       35.75     11.24 o
 -10   2  17        3.16        1.99      8.48 o
  -9   2  17      327.72      328.26     16.33 o
  -8   2  17        1.96        4.00      8.19 o
  -7   2  17       91.48       99.92     12.28 o
  -6   2  17      604.22      610.73     13.23 o
  -5   2  17      280.54      268.15      6.27 o
  -4   2  17      104.85       92.30      5.21 o
  -3   2  17      471.70      473.67      9.67 o
  -2   2  17      465.07      417.17      9.05 o
  -1   2  17      349.55      415.27      6.20 o
   0   2  17     1253.84     1193.56     13.21 o
   1   2  17      372.50      435.10      9.49 o
   2   2  17      443.10      393.79      9.33 o
   3   2  17      460.30      464.19      9.05 o
   4   2  17       83.42       80.93      6.16 o
   5   2  17      285.09      271.02      4.19 o
   6   2  17      556.08      554.94      6.91 o
   7   2  17       99.99      104.85      7.09 o
   8   2  17        0.71       -3.97      5.30 o
   9   2  17      327.65      321.21     11.41 o
  10   2  17        4.03        2.94     11.14 o
  11   2  17       22.81       40.55     14.50 o
 -10   3  17       72.16       43.20     15.03 o
  -9   3  17      194.30      195.43     14.90 o
  -8   3  17       29.53       12.02     12.85 o
  -7   3  17      234.88      212.91     12.49 o
  -6   3  17      143.96      139.59      7.19 o
  -5   3  17      146.18      120.74      9.67 o
  -4   3  17      431.20      458.68     11.67 o
  -3   3  17      328.04      335.30     11.22 o
  -2   3  17        4.63        4.67      4.89 o
  -1   3  17     2439.62     2335.21     21.65 o
   0   3  17      477.20      491.31      8.95 o
   1   3  17     2524.74     2394.86     25.03 o
   2   3  17        6.45        9.27      4.00 o
   3   3  17      389.13      393.12     10.01 o
   4   3  17      372.91      385.53      9.85 o
   5   3  17      158.65      139.30      6.99 o
   6   3  17      129.95      124.09      6.20 o
   7   3  17      202.89      194.91      5.43 o
   8   3  17       28.09       17.86      4.54 o
   9   3  17      187.44      193.92     18.07 o
  10   3  17       77.92       56.73     17.04 o
 -10   4  17       71.58       35.05     23.45 o
  -9   4  17       14.47        0.00     14.33 o
  -8   4  17       23.40       13.11      3.85 o
  -7   4  17      170.02      197.74      8.35 o
  -6   4  17     1020.20      983.33     27.22 o
  -5   4  17     1430.38     1413.92     23.51 o
  -4   4  17     1655.93     1643.53     26.32 o
  -3   4  17      737.68      698.02     15.46 o
  -2   4  17     2763.28     2769.81     40.07 o
  -1   4  17      152.77      138.33      5.96 o
   0   4  17       59.15       65.31      4.80 o
   1   4  17      181.24      149.92      6.97 o
   2   4  17     2709.03     2658.29     28.92 o
   3   4  17      780.95      750.00     14.14 o
   4   4  17     1644.72     1637.44     21.32 o
   5   4  17     1418.73     1419.74     19.98 o
   6   4  17     1013.44     1026.63     16.56 o
   7   4  17      183.31      201.08      8.64 o
   8   4  17       23.94       20.50      2.83 o
   9   4  17       10.78        5.52      8.27 o
  10   4  17       80.10       62.11     16.67 o
 -10   5  17       16.37        2.01     14.53 o
  -9   5  17      158.24      204.03     29.22 o
  -8   5  17      151.17      144.18     16.11 o
  -7   5  17      338.29      352.12     11.47 o
  -6   5  17      225.30      220.93     11.19 o
  -5   5  17      214.68      224.30     10.42 o
  -4   5  17      139.83      139.48     10.04 o
  -3   5  17      831.95      805.21     17.52 o
  -2   5  17      520.33      511.35      7.97 o
  -1   5  17     3625.65     3520.98     35.66 o
   0   5  17      879.31      824.74     13.84 o
   1   5  17     3535.18     3439.25     39.07 o
   2   5  17      490.10      500.85     11.62 o
   3   5  17      796.10      772.01     15.25 o
   4   5  17      152.36      135.92      8.87 o
   5   5  17      213.12      205.29      9.77 o
   6   5  17      221.09      204.53      9.48 o
   7   5  17      319.53      347.20     11.07 o
   8   5  17      136.64      130.67      8.19 o
   9   5  17      168.34      180.51     14.33 o
  10   5  17       15.98       11.49     10.42 o
  -9   6  17       39.90       12.56     18.01 o
  -8   6  17       34.42       15.94      9.21 o
  -7   6  17        8.66       11.46      7.83 o
  -6   6  17      160.49      166.01     12.70 o
  -5   6  17      276.83      236.79     13.09 o
  -4   6  17       70.45       74.19     10.30 o
  -3   6  17      176.17      167.85     12.51 o
  -2   6  17      422.46      407.37     11.02 o
  -1   6  17      291.95      280.11      7.66 o
   0   6  17       61.28       62.01      5.93 o
   1   6  17      260.14      263.38     11.07 o
   2   6  17      416.01      378.54     11.65 o
   3   6  17      215.90      224.17      9.84 o
   4   6  17       92.90       93.25      9.39 o
   5   6  17      298.87      282.60     11.17 o
   6   6  17      155.82      165.89     10.93 o
   7   6  17        5.49       11.48      6.35 o
   8   6  17       42.14       25.69      8.17 o
   9   6  17       39.58       32.05     12.10 o
  -8   7  17       15.45        7.01     11.44 o
  -7   7  17       20.46       22.88      8.97 o
  -6   7  17        6.63        4.57      9.03 o
  -5   7  17       46.13       49.28     10.57 o
  -4   7  17       47.27       47.00      5.86 o
  -3   7  17      370.80      368.48      9.67 o
  -2   7  17      126.74      139.20      8.42 o
  -1   7  17      250.22      252.83     12.48 o
   0   7  17       13.72       10.65      5.52 o
   1   7  17      229.74      223.56      9.35 o
   2   7  17      150.15      155.79      8.40 o
   3   7  17      354.57      340.68      8.96 o
   4   7  17       55.88       56.22      3.65 o
   5   7  17       44.23       48.18      9.72 o
   6   7  17        7.95       10.04      7.68 o
   7   7  17       17.41        8.34      7.92 o
   8   7  17       14.79       10.94      8.57 o
  -7   8  17       39.56       44.56     11.88 o
  -6   8  17      182.85      197.62     19.48 o
  -5   8  17      325.48      385.05     22.39 o
  -4   8  17      627.54      663.42     25.59 o
  -3   8  17      348.16      349.51     11.99 o
  -2   8  17      163.96      186.58     10.67 o
  -1   8  17      125.74      145.51      9.63 o
   0   8  17       11.88       16.29      8.21 o
   1   8  17      118.57      126.20      9.49 o
   2   8  17      169.11      185.01     11.15 o
   3   8  17      368.37      367.90     11.14 o
   4   8  17      649.76      646.13     13.14 o
   5   8  17      324.45      334.83     14.51 o
   6   8  17      196.85      194.44     13.13 o
   7   8  17       38.59       30.01     10.24 o
  -6   9  17       86.53      104.77     16.43 o
  -5   9  17       48.26       56.02     14.06 o
  -4   9  17       56.20       44.70     13.74 o
  -3   9  17       63.53       55.52     12.37 o
  -2   9  17      231.80      239.87     12.59 o
  -1   9  17      241.69      269.45     13.91 o
   0   9  17      731.93      741.64     19.84 o
   1   9  17      251.86      263.05     14.14 o
   2   9  17      198.23      192.45     11.70 o
   3   9  17       62.53       52.85      7.60 o
   4   9  17       61.79       62.17     10.69 o
   5   9  17       52.01       61.77     10.80 o
   6   9  17       72.61       66.93     13.53 o
  -5  10  17      104.49      125.92     19.22 o
  -4  10  17       32.57       25.37     15.93 o
  -3  10  17       83.72       71.86     17.54 o
  -2  10  17       54.97       67.29     10.36 o
  -1  10  17       59.65       60.32     13.20 o
   0  10  17       48.71       28.75     10.64 o
   1  10  17       66.62       47.22     12.37 o
   2  10  17       58.05       70.63     10.15 o
   3  10  17       84.18       66.70     13.04 o
   4  10  17       26.40       23.35     10.59 o
   5  10  17      113.20      100.73     15.39 o
  -2  11  17        2.83        8.05     11.38 o
  -1  11  17        0.51        5.04      8.65 o
   0  11  17        0.72        0.68      7.68 o
   1  11  17        0.84        3.49      9.40 o
   2  11  17        2.66        0.82     10.61 o
   0   0  18     4465.00     4571.88     55.61 o
   1   0  18        0.67        4.17      3.05 o
   2   0  18     2088.73     1987.35     20.03 o
   3   0  18      295.30      280.65      6.17 o
   4   0  18      116.49      136.36      4.61 o
   5   0  18        2.56       11.47      4.58 o
   6   0  18       12.62        8.08      5.05 o
   7   0  18       46.05       47.57      7.87 o
   8   0  18        5.17        5.26      5.57 o
   9   0  18      287.76      267.74     12.28 o
  10   0  18       64.56       56.02     11.20 o
  11   0  18       13.51       10.51      8.84 o
 -11   1  18       13.18       24.43      9.40 o
 -10   1  18       36.06       38.91      9.61 o
  -9   1  18      261.44      283.66     16.03 o
  -8   1  18      149.09      136.36     12.35 o
  -7   1  18      620.02      611.21     18.54 o
  -6   1  18      326.45      348.56     14.21 o
  -5   1  18     1621.41     1554.95     18.68 o
  -4   1  18     1127.99     1165.32     15.72 o
  -3   1  18     1056.62      995.25     12.32 o
  -2   1  18      132.64      148.75      5.21 o
  -1   1  18     2787.41     2763.89     26.34 o
   0   1  18       18.38        3.84      3.06 o
   1   1  18     2540.60     2482.19     25.17 o
   2   1  18      168.95      185.94      4.97 o
   3   1  18     1135.02     1062.01     11.33 o
   4   1  18     1084.11     1074.22     12.80 o
   5   1  18     1676.02     1577.06     15.43 o
   6   1  18      333.99      337.42      8.79 o
   7   1  18      549.73      544.52     13.64 o
   8   1  18      154.42      159.18      9.75 o
   9   1  18      252.18      257.82     12.28 o
  10   1  18       33.34       26.39      7.58 o
  11   1  18       13.42       20.42     19.72 o
 -10   2  18       59.99       60.52     13.70 o
  -9   2  18        8.67       17.34      8.59 o
  -8   2  18       70.32       45.92     10.93 o
  -7   2  18       49.33       54.09     12.57 o
  -6   2  18     2991.59     2947.68     33.70 o
  -5   2  18       60.30       64.12      4.72 o
  -4   2  18     3638.56     3494.06     34.83 o
  -3   2  18       80.00       74.97      5.83 o
  -2   2  18     2804.61     2663.13     30.79 o
  -1   2  18     1363.76     1397.06     15.13 o
   0   2  18        1.31        2.39      3.20 o
   1   2  18     1368.59     1387.68     17.16 o
   2   2  18     2784.94     2577.57     27.76 o
   3   2  18       90.75       93.61      5.87 o
   4   2  18     3657.20     3483.76     38.35 o
   5   2  18       56.17       57.02      5.27 o
   6   2  18     3080.73     2984.81     24.02 o
   7   2  18       40.45       38.84      4.11 o
   8   2  18       71.63       74.54      5.95 o
   9   2  18       10.79        2.57      5.32 o
  10   2  18       72.91       54.62     16.15 o
 -10   3  18        2.64        7.60      9.13 o
  -9   3  18      454.88      502.06     19.63 o
  -8   3  18       25.73       30.79     13.31 o
  -7   3  18      623.29      620.37     18.35 o
  -6   3  18      274.43      272.89      7.80 o
  -5   3  18      275.01      273.37      8.94 o
  -4   3  18      249.08      247.18      8.87 o
  -3   3  18      740.52      724.62     15.34 o
  -2   3  18      631.02      644.73     14.54 o
  -1   3  18     7033.62     6953.29     61.98 o
   0   3  18      306.25      298.07      7.33 o
   1   3  18     7088.29     6959.44     63.59 o
   2   3  18      626.14      652.49     11.44 o
   3   3  18      758.66      738.81     13.16 o
   4   3  18      258.92      272.41     10.54 o
   5   3  18      252.74      243.49      8.27 o
   6   3  18      243.28      248.39      8.51 o
   7   3  18      569.43      563.43      9.46 o
   8   3  18       18.99       23.08      3.50 o
   9   3  18      452.00      454.51     21.82 o
  10   3  18        1.55        3.77     12.15 o
 -10   4  18        3.64       -1.97      8.94 o
  -9   4  18       30.92       14.97     18.54 o
  -8   4  18       22.66       23.07     14.24 o
  -7   4  18      155.39      148.34      6.90 o
  -6   4  18      335.94      346.22     11.75 o
  -5   4  18        7.46        5.83      5.58 o
  -4   4  18      328.72      307.67     12.03 o
  -3   4  18        7.52       18.33      6.11 o
  -2   4  18      457.12      416.08     12.69 o
  -1   4  18      319.34      331.77      6.01 o
   0   4  18      990.12      960.95     12.98 o
   1   4  18      342.55      346.19      8.88 o
   2   4  18      466.19      437.83     10.93 o
   3   4  18        5.56        6.17      5.85 o
   4   4  18      351.17      319.99     11.59 o
   5   4  18        7.77        5.25      4.78 o
   6   4  18      302.20      309.80      9.62 o
   7   4  18      181.73      180.86      6.61 o
   8   4  18       22.34       16.11      9.68 o
   9   4  18       30.70       35.84      9.94 o
  10   4  18        6.01       -0.47     11.82 o
  -9   5  18        5.48       -4.23     13.81 o
  -8   5  18       17.50       12.17     13.44 o
  -7   5  18      112.59      117.39      8.08 o
  -6   5  18        7.28        9.44      6.50 o
  -5   5  18      144.59      150.37     10.96 o
  -4   5  18       38.23       47.28      9.52 o
  -3   5  18      324.07      331.66     13.80 o
  -2   5  18      148.29      131.54      3.41 o
  -1   5  18      477.49      453.46      9.95 o
   0   5  18      147.45      142.40      7.90 o
   1   5  18      534.18      516.75     12.29 o
   2   5  18      140.40      136.50      7.84 o
   3   5  18      352.33      344.49     11.37 o
   4   5  18       21.63       22.95      6.71 o
   5   5  18      177.34      170.74      9.79 o
   6   5  18       12.69       11.10      6.32 o
   7   5  18      107.34      106.27      8.65 o
   8   5  18       12.65        4.71      8.71 o
   9   5  18        6.85        3.23      7.61 o
  -9   6  18       10.68        5.28     19.46 o
  -8   6  18        5.42        1.76     12.57 o
  -7   6  18      186.33      196.92     11.01 o
  -6   6  18      316.50      323.86     17.20 o
  -5   6  18      132.51      138.33     11.36 o
  -4   6  18      922.20      940.78     22.41 o
  -3   6  18      219.14      195.81     13.75 o
  -2   6  18      732.32      715.60     11.74 o
  -1   6  18       32.40       25.22      4.05 o
   0   6  18        7.89        9.56      5.65 o
   1   6  18       25.01       20.00      6.47 o
   2   6  18      769.00      766.81     15.95 o
   3   6  18      170.19      167.40      9.82 o
   4   6  18      900.55      896.88     18.68 o
   5   6  18      140.19      141.60     11.06 o
   6   6  18      308.31      291.63     11.79 o
   7   6  18      208.01      194.54     11.97 o
   8   6  18        5.32        8.62     10.10 o
   9   6  18       13.68       19.60     10.15 o
  -8   7  18      124.40       35.62     27.99 o
  -7   7  18      144.32      145.40     23.60 o
  -6   7  18      135.74      161.77     14.40 o
  -5   7  18       26.31       31.09     10.08 o
  -4   7  18       26.05       26.69     10.50 o
  -3   7  18      439.47      400.31     11.85 o
  -2   7  18      272.50      256.69     14.53 o
  -1   7  18     1016.80      955.07     20.65 o
   0   7  18      244.79      231.40      9.74 o
   1   7  18      953.89      900.11     18.33 o
   2   7  18      282.54      291.33     13.08 o
   3   7  18      471.22      464.82     14.94 o
   4   7  18       29.41       29.21      8.11 o
   5   7  18       35.03       34.86      8.56 o
   6   7  18      149.51      164.88     11.29 o
   7   7  18      129.09      135.70     12.98 o
   8   7  18      147.69      134.11     16.96 o
  -7   8  18       36.34       38.27     12.32 o
  -6   8  18      107.58      109.46     14.90 o
  -5   8  18       15.18       20.34     11.37 o
  -4   8  18      177.10      188.54     16.87 o
  -3   8  18      237.59      244.57     12.72 o
  -2   8  18       24.54       16.99      6.50 o
  -1   8  18       59.39       40.02      8.61 o
   0   8  18        6.29        8.56      6.70 o
   1   8  18       54.22       40.70      6.81 o
   2   8  18       25.25       17.59      6.74 o
   3   8  18      220.12      211.27     10.26 o
   4   8  18      188.33      188.63     12.95 o
   5   8  18       15.59       21.15      9.29 o
   6   8  18      104.46      102.83     11.27 o
   7   8  18       35.05       32.69     10.06 o
  -6   9  18       11.39       13.62     10.30 o
  -5   9  18        3.29       -0.77      9.47 o
  -4   9  18      142.37      166.53     17.18 o
  -3   9  18        5.19        4.80      5.20 o
  -2   9  18      251.21      266.15     19.23 o
  -1   9  18       14.78        8.10      7.21 o
   0   9  18       13.54        8.80      8.73 o
   1   9  18       17.36       15.79      8.53 o
   2   9  18      252.37      242.61     14.80 o
   3   9  18        7.29       11.26      7.74 o
   4   9  18      142.22      148.62     13.79 o
   5   9  18        1.99       -3.56      7.43 o
   6   9  18       11.85        5.35     10.40 o
  -5  10  18       93.55      106.03     18.51 o
  -4  10  18       48.95       49.89     14.79 o
  -3  10  18      255.36      275.10     21.41 o
  -2  10  18       57.33       47.01      9.79 o
  -1  10  18      105.80       86.75     12.05 o
   0  10  18       26.64       25.65     11.49 o
   1  10  18      109.34       99.87     11.17 o
   2  10  18       53.83       43.49     11.23 o
   3  10  18      261.71      260.78     16.69 o
   4  10  18       45.50       40.37     11.92 o
   5  10  18       85.27       84.91     27.21 o
  -2  11  18       19.30       17.96     12.11 o
  -1  11  18       80.66       86.60     11.58 o
   0  11  18       52.07       50.30     13.78 o
   1  11  18       83.64       73.29     14.66 o
   2  11  18       19.63       17.54     10.25 o
   1   0  19        1.29       -0.21      2.76 o
   2   0  19     2969.49     2901.38     27.16 o
   3   0  19        1.81        0.56      2.36 o
   4   0  19     4770.10     4844.31     43.60 o
   5   0  19       22.25       22.80      3.19 o
   6   0  19      760.75      770.64     15.23 o
   7   0  19        2.09        2.94      5.47 o
   8   0  19       22.49       18.67      6.80 o
   9   0  19       11.34       10.46      7.70 o
  10   0  19       19.62       24.57      8.49 o
 -10   1  19        5.58        4.72      8.59 o
  -9   1  19      348.86      375.99     17.82 o
  -8   1  19      440.05      431.87     15.43 o
  -7   1  19      244.87      253.76     13.77 o
  -6   1  19      123.96      145.93     10.89 o
  -5   1  19      522.22      534.21     11.89 o
  -4   1  19      165.45      173.56      6.98 o
  -3   1  19     1170.72     1173.01     13.45 o
  -2   1  19      200.73      202.06      5.00 o
  -1   1  19     3710.78     3713.45     34.79 o
   0   1  19     1368.77     1441.48     15.73 o
   1   1  19     3787.40     3810.14     35.37 o
   2   1  19      213.39      217.68      6.59 o
   3   1  19     1133.97     1109.23     12.18 o
   4   1  19      181.35      184.04      4.72 o
   5   1  19      554.76      576.15      7.90 o
   6   1  19      141.50      154.59      7.96 o
   7   1  19      202.27      204.90      8.18 o
   8   1  19      443.65      414.16     13.01 o
   9   1  19      357.53      381.89     13.85 o
  10   1  19        3.64        3.09     10.40 o
 -10   2  19      160.44      161.90     14.42 o
  -9   2  19       25.53       31.83      9.95 o
  -8   2  19      501.21      534.49     24.19 o
  -7   2  19      155.36      140.89     14.04 o
  -6   2  19      192.31      192.49      5.88 o
  -5   2  19      162.00      140.31      5.00 o
  -4   2  19      135.79      143.71      6.10 o
  -3   2  19        9.20       12.61      4.15 o
  -2   2  19     3023.70     3047.68     35.13 o
  -1   2  19      957.07      955.83     13.99 o
   0   2  19     3883.79     3760.44     34.30 o
   1   2  19      945.11      942.06     11.65 o
   2   2  19     3135.88     3191.64     31.36 o
   3   2  19       10.80       15.04      5.21 o
   4   2  19      145.18      152.55      8.57 o
   5   2  19      160.10      140.51      8.18 o
   6   2  19      194.73      200.64      3.65 o
   7   2  19      166.70      167.80      6.14 o
   8   2  19      533.76      537.66     11.03 o
   9   2  19       29.10       22.49     14.73 o
  10   2  19      178.37      175.32     18.41 o
 -10   3  19        6.45        4.67     10.03 o
  -9   3  19       25.44       33.35     12.18 o
  -8   3  19       78.98       93.79     16.65 o
  -7   3  19      148.46      143.18      9.42 o
  -6   3  19      182.61      171.54      6.72 o
  -5   3  19      325.16      330.12     13.57 o
  -4   3  19      998.71      976.21     16.30 o
  -3   3  19     1196.10     1185.76     19.68 o
  -2   3  19      684.18      690.87     14.60 o
  -1   3  19     1492.90     1415.87     15.63 o
   0   3  19      221.26      210.60      6.43 o
   1   3  19     1513.91     1441.89     17.99 o
   2   3  19      706.50      713.76     12.28 o
   3   3  19     1217.56     1220.74     17.81 o
   4   3  19      937.93      906.02     14.56 o
   5   3  19      285.76      289.25      8.62 o
   6   3  19      178.23      182.03      8.19 o
   7   3  19      132.65      120.83      5.83 o
   8   3  19       91.91       99.33      9.58 o
   9   3  19       29.23       39.09     12.90 o
  10   3  19        5.32        8.72     11.11 o
 -10   4  19       20.43       10.44     11.77 o
  -9   4  19        9.36        2.94     12.94 o
  -8   4  19        7.72        0.11     12.25 o
  -7   4  19       60.22       65.22      6.46 o
  -6   4  19      707.12      721.15     19.94 o
  -5   4  19      169.50      174.14      8.80 o
  -4   4  19     1063.29     1070.38     19.10 o
  -3   4  19      762.67      717.58     15.37 o
  -2   4  19      436.97      422.00     12.82 o
  -1   4  19      267.11      273.31      6.71 o
   0   4  19       16.31       18.47      4.75 o
   1   4  19      240.66      241.21      8.03 o
   2   4  19      427.35      414.29     11.10 o
   3   4  19      753.77      707.90     12.96 o
   4   4  19     1020.00     1040.77     16.99 o
   5   4  19      180.96      179.77      8.88 o
   6   4  19      696.21      695.55     15.61 o
   7   4  19       50.57       62.39      5.17 o
   8   4  19        7.56        4.57      8.99 o
   9   4  19        9.65        3.45      7.85 o
  10   4  19       26.68       28.71     12.61 o
  -9   5  19      157.60      170.72     58.50 o
  -8   5  19       54.37       23.73     24.40 o
  -7   5  19      414.10      415.80     14.85 o
  -6   5  19      205.08      212.87     11.08 o
  -5   5  19      830.82      793.85     19.13 o
  -4   5  19       92.31       88.92      9.18 o
  -3   5  19      159.01      172.55     10.40 o
  -2   5  19      210.86      230.08     16.10 o
  -1   5  19      814.56      796.55     11.90 o
   0   5  19      117.07      123.91      7.67 o
   1   5  19      733.56      711.41     13.14 o
   2   5  19      227.51      234.65      8.88 o
   3   5  19      105.31      103.89      8.92 o
   4   5  19       86.75       97.54      7.89 o
   5   5  19      826.67      775.27     17.57 o
   6   5  19      188.54      196.05     11.44 o
   7   5  19      407.88      376.24     13.35 o
   8   5  19       61.03       51.43     11.06 o
   9   5  19      160.22      196.28     16.01 o
  -9   6  19       19.27       10.23     20.75 o
  -8   6  19       48.21       12.32     14.97 o
  -7   6  19      137.10      147.27     16.50 o
  -6   6  19      239.38      217.97     13.37 o
  -5   6  19       65.75       55.84      9.56 o
  -4   6  19      603.96      640.89     19.84 o
  -3   6  19       47.11       52.26     10.08 o
  -2   6  19      363.41      366.59      9.70 o
  -1   6  19      372.97      386.47      8.49 o
   0   6  19      682.99      657.95     14.24 o
   1   6  19      397.44      418.46     11.37 o
   2   6  19      350.78      360.21     11.56 o
   3   6  19       53.24       51.40      7.83 o
   4   6  19      616.79      640.24     17.24 o
   5   6  19       61.64       60.57      8.74 o
   6   6  19      244.60      234.46     12.09 o
   7   6  19      130.95      139.05     15.60 o
   8   6  19       50.60       36.47     12.42 o
   9   6  19       19.42       20.16     10.90 o
  -8   7  19        1.45        1.66     13.74 o
  -7   7  19       70.06       69.27     12.11 o
  -6   7  19      103.01      110.56     12.24 o
  -5   7  19      392.48      422.27     18.38 o
  -4   7  19      402.24      423.93     17.32 o
  -3   7  19      618.15      600.62     19.69 o
  -2   7  19      324.85      315.20      8.95 o
  -1   7  19      135.32      112.43      6.88 o
   0   7  19      416.73      423.59     11.32 o
   1   7  19      134.21      120.69      8.79 o
   2   7  19      309.57      309.11     12.55 o
   3   7  19      598.19      558.01     17.25 o
   4   7  19      394.71      409.02     14.96 o
   5   7  19      384.87      368.93     14.34 o
   6   7  19       99.94      110.75     10.52 o
   7   7  19       73.93       74.13      9.98 o
   8   7  19        0.51        4.48     10.18 o
  -7   8  19      168.42      204.65     15.81 o
  -6   8  19       18.75       25.31     12.58 o
  -5   8  19       94.65      120.21     13.95 o
  -4   8  19      121.64      158.92     15.41 o
  -3   8  19      198.12      180.82     10.39 o
  -2   8  19      379.47      343.24     13.48 o
  -1   8  19      161.83      172.02      9.99 o
   0   8  19        2.30        6.18      6.38 o
   1   8  19      149.25      169.20     11.59 o
   2   8  19      398.64      367.24     14.69 o
   3   8  19      205.57      209.21     12.68 o
   4   8  19      104.65      106.04     11.50 o
   5   8  19       95.00      109.42     11.32 o
   6   8  19       13.29       16.81      8.65 o
   7   8  19      163.53      179.87     12.86 o
  -6   9  19       53.19       78.28     14.63 o
  -5   9  19        6.76        0.69     11.28 o
  -4   9  19       45.88       42.23     15.18 o
  -3   9  19       45.78       50.04     15.60 o
  -2   9  19       92.42       90.87     13.78 o
  -1   9  19       73.75       75.73     11.19 o
   0   9  19      116.46      147.18     15.27 o
   1   9  19       61.02       73.52      7.97 o
   2   9  19       97.93       84.42      8.13 o
   3   9  19       55.33       51.11     11.12 o
   4   9  19       44.67       45.10     11.21 o
   5   9  19        5.36       10.61      8.84 o
   6   9  19       52.78       62.36     11.69 o
  -4  10  19       22.68       28.65     13.66 o
  -3  10  19       79.98       84.36     19.52 o
  -2  10  19       20.32       12.34     15.88 o
  -1  10  19      104.58       91.83     15.36 o
   0  10  19       91.76       92.88     11.65 o
   1  10  19      102.42       94.10      9.50 o
   2  10  19       24.79       27.91     10.73 o
   3  10  19       80.14       70.29     12.85 o
   4  10  19       23.12       18.96     11.57 o
  -1  11  19       19.54        6.68     15.22 o
   0  11  19       22.85       15.84     10.42 o
   1  11  19       19.84       10.01      8.89 o
   0   0  20     3257.83     2873.09     43.00 o
   1   0  20       55.93       48.95      4.88 o
   2   0  20     5601.22     5609.04     50.81 o
   3   0  20      499.57      479.51      8.01 o
   4   0  20        2.07        1.78      3.24 o
   5   0  20      224.33      222.30      6.28 o
   6   0  20     1186.38     1225.53     19.63 o
   7   0  20      182.71      192.84     13.80 o
   8   0  20     1293.43     1279.26     23.00 o
   9   0  20        4.22       -0.20      5.29 o
  10   0  20      155.02      178.25     12.52 o
 -10   1  20       25.42       28.33      9.53 o
  -9   1  20        6.10        7.06      8.07 o
  -8   1  20      317.51      336.74     14.08 o
  -7   1  20      160.77      159.90     15.11 o
  -6   1  20      170.52      177.27     13.03 o
  -5   1  20      900.62      871.04     13.18 o
  -4   1  20      164.00      169.22      4.56 o
  -3   1  20     1540.75     1575.27     18.26 o
  -2   1  20      253.61      267.65      7.63 o
  -1   1  20     1354.88     1286.91     16.18 o
   0   1  20        4.24        9.03      3.94 o
   1   1  20     1342.15     1272.20     16.50 o
   2   1  20      293.45      305.45      7.07 o
   3   1  20     1663.84     1685.80     16.95 o
   4   1  20      177.07      179.97      5.26 o
   5   1  20      856.01      806.84      9.65 o
   6   1  20      171.61      154.77     10.15 o
   7   1  20      195.47      190.12      7.71 o
   8   1  20      309.37      282.65     11.33 o
   9   1  20        7.04        9.46      6.53 o
  10   1  20       24.46       13.21     13.08 o
 -10   2  20       12.58       14.42     11.12 o
  -9   2  20        2.08        2.95      7.05 o
  -8   2  20       29.36       35.67     11.81 o
  -7   2  20      155.40      158.84     14.26 o
  -6   2  20       28.58       23.70      3.40 o
  -5   2  20      177.73      178.49      9.82 o
  -4   2  20      421.66      402.62      9.06 o
  -3   2  20       74.29       79.18      7.99 o
  -2   2  20      331.80      309.71      4.29 o
  -1   2  20      577.68      608.62     10.25 o
   0   2  20      390.58      336.73      9.10 o
   1   2  20      556.39      583.58      8.96 o
   2   2  20      298.25      280.47      9.92 o
   3   2  20       74.72       70.46      6.84 o
   4   2  20      448.11      423.77     10.54 o
   5   2  20      184.59      181.40      6.31 o
   6   2  20       24.31       24.93      4.16 o
   7   2  20      154.46      149.95      4.62 o
   8   2  20       31.63       31.33      5.11 o
   9   2  20        1.54       -4.00      9.11 o
  10   2  20       15.14       20.36     13.35 o
 -10   3  20       10.92       15.77     10.86 o
  -9   3  20       35.69       16.52     11.29 o
  -8   3  20      144.29      159.84     17.92 o
  -7   3  20       94.50       83.76      4.49 o
  -6   3  20      136.94      130.63      6.99 o
  -5   3  20     1017.05      989.55     20.14 o
  -4   3  20       41.72       40.93      7.48 o
  -3   3  20     1651.81     1611.50     26.55 o
  -2   3  20      167.16      157.82      9.51 o
  -1   3  20     1378.29     1377.08     15.13 o
   0   3  20       31.48       26.03      4.02 o
   1   3  20     1344.05     1326.43     16.45 o
   2   3  20      174.49      186.47      7.90 o
   3   3  20     1748.49     1707.56     21.22 o
   4   3  20       42.13       46.89      6.03 o
   5   3  20     1139.20     1123.62     18.09 o
   6   3  20      148.49      156.64      9.21 o
   7   3  20      105.65       90.90      3.79 o
   8   3  20      136.07      144.73     13.44 o
   9   3  20       40.04       43.72     16.23 o
  10   3  20        8.07        2.00     11.81 o
 -10   4  20       49.29       29.52     12.64 o
  -9   4  20      111.10      111.10     41.70 o
  -8   4  20      338.18      380.56     28.34 o
  -7   4  20      589.22      550.65     19.00 o
  -6   4  20      300.26      311.41     12.19 o
  -5   4  20       92.39       96.48      9.96 o
  -4   4  20       12.42       11.43      5.83 o
  -3   4  20      346.76      363.91     11.97 o
  -2   4  20     1413.84     1370.13     23.75 o
  -1   4  20      807.18      791.88     11.22 o
   0   4  20     4901.94     4904.60     47.66 o
   1   4  20      801.33      787.58     15.45 o
   2   4  20     1357.27     1310.24     18.31 o
   3   4  20      329.90      342.67     10.46 o
   4   4  20       10.55        3.74      5.18 o
   5   4  20      100.02       94.40      7.57 o
   6   4  20      252.72      268.09      9.00 o
   7   4  20      568.51      520.66     14.11 o
   8   4  20      344.82      365.27     16.43 o
   9   4  20      100.21       97.92     13.43 o
  10   4  20       42.82       25.89     13.75 o
  -9   5  20       23.36       10.00     16.95 o
  -8   5  20       23.47       21.51     21.53 o
  -7   5  20      145.13      144.83     15.60 o
  -6   5  20      116.63      111.48     10.07 o
  -5   5  20     1481.41     1462.27     28.99 o
  -4   5  20      667.02      632.63     17.25 o
  -3   5  20     1298.65     1322.15     28.77 o
  -2   5  20      115.74      125.29     10.73 o
  -1   5  20      423.83      415.56      7.76 o
   0   5  20      657.83      569.07     11.70 o
   1   5  20      434.14      420.49     10.98 o
   2   5  20      126.21      134.29      8.46 o
   3   5  20     1454.04     1440.27     21.76 o
   4   5  20      729.16      703.43     14.40 o
   5   5  20     1469.85     1458.70     22.98 o
   6   5  20      116.79      111.02      8.49 o
   7   5  20      140.60      135.23      8.37 o
   8   5  20       23.20       22.70     10.85 o
   9   5  20       22.49       20.45     10.30 o
  -9   6  20        6.19        3.37     12.73 o
  -8   6  20       37.72       13.57     20.78 o
  -7   6  20       14.38       11.59      7.94 o
  -6   6  20       41.01       60.15      9.60 o
  -5   6  20      173.25      180.21     15.31 o
  -4   6  20      107.64      120.59     11.26 o
  -3   6  20      144.01      140.36     12.56 o
  -2   6  20      588.65      532.56      8.59 o
  -1   6  20      680.03      648.46     11.81 o
   0   6  20       17.83       16.72      5.28 o
   1   6  20      611.58      604.63     14.07 o
   2   6  20      588.06      547.39     14.37 o
   3   6  20      141.23      145.04      9.30 o
   4   6  20      115.97      129.83      9.75 o
   5   6  20      157.64      161.85     11.13 o
   6   6  20       33.91       44.84      8.45 o
   7   6  20       15.93       16.78      6.85 o
   8   6  20       45.22       41.33     11.63 o
   9   6  20        7.65        0.50      8.10 o
  -8   7  20       29.04       16.55     16.60 o
  -7   7  20       27.77       21.45      9.74 o
  -6   7  20        0.87        8.29      8.84 o
  -5   7  20       78.93       93.03     12.41 o
  -4   7  20       48.63       45.03     11.22 o
  -3   7  20      248.13      250.89     17.20 o
  -2   7  20        0.26        0.30      2.05 o
  -1   7  20      167.28      150.90      7.32 o
   0   7  20       91.57       78.06      8.16 o
   1   7  20      162.96      148.56     10.14 o
   2   7  20        0.52        3.25      5.74 o
   3   7  20      269.06      279.79     13.18 o
   4   7  20       41.04       44.59      8.94 o
   5   7  20       79.06       80.90     12.04 o
   6   7  20        0.00       -0.86      6.66 o
   7   7  20       27.68       23.80      7.86 o
   8   7  20       32.62       24.95     13.12 o
  -7   8  20       38.14       44.73     12.54 o
  -6   8  20       23.55       22.30     10.61 o
  -5   8  20        2.26        8.72      9.29 o
  -4   8  20       84.22       99.59     15.26 o
  -3   8  20       99.74      111.20     15.13 o
  -2   8  20      276.58      258.87     12.68 o
  -1   8  20      323.87      331.27     12.17 o
   0   8  20      618.55      607.75     22.15 o
   1   8  20      321.55      328.34     13.67 o
   2   8  20      258.52      274.31     13.39 o
   3   8  20       91.44       76.28     10.45 o
   4   8  20       95.07       92.54     11.07 o
   5   8  20        3.71        2.92      8.29 o
   6   8  20       17.30       17.11     10.40 o
   7   8  20       49.90       46.90     10.13 o
  -6   9  20       52.42       60.73     13.89 o
  -5   9  20       94.99       96.12     14.99 o
  -4   9  20      324.58      375.25     23.86 o
  -3   9  20      119.09      136.20     17.37 o
  -2   9  20      387.55      384.48     14.72 o
  -1   9  20       32.33       33.22      7.03 o
   0   9  20      107.03      131.88     13.45 o
   1   9  20       26.71       28.73      8.71 o
   2   9  20      387.22      381.44     15.64 o
   3   9  20      107.98       92.63     11.98 o
   4   9  20      311.98      340.07     16.67 o
   5   9  20       99.46       68.03     12.39 o
   6   9  20       49.77       48.10     11.90 o
  -4  10  20        6.33       14.38     12.21 o
  -3  10  20        9.78        1.91     10.80 o
  -2  10  20       76.51      105.86     18.87 o
  -1  10  20      100.55       95.93      9.55 o
   0  10  20       67.44       65.33     11.23 o
   1  10  20       94.08       93.75     11.84 o
   2  10  20       80.24       78.01     13.68 o
   3  10  20        7.37        1.78      8.19 o
   4  10  20        7.17       -1.03      8.66 o
   1   0  21      239.46      281.70      7.79 o
   2   0  21       96.57       84.32      5.42 o
   3   0  21      350.18      368.47      7.76 o
   4   0  21      165.55      163.37      5.62 o
   5   0  21      171.82      170.20      5.70 o
   6   0  21       63.73       63.20      6.50 o
   7   0  21       18.36       24.03      8.04 o
   8   0  21       20.00       23.55      8.12 o
   9   0  21       90.41       85.77      9.40 o
  10   0  21        6.69       14.25     16.79 o
 -10   1  21       21.07       29.72      9.76 o
  -9   1  21       92.19       96.82     11.46 o
  -8   1  21       90.20       93.11     15.52 o
  -7   1  21       77.47       85.36     11.03 o
  -6   1  21        0.56        0.48      2.07 o
  -5   1  21      881.98      890.45     15.10 o
  -4   1  21      165.61      170.64      7.21 o
  -3   1  21     2522.48     2592.12     25.45 o
  -2   1  21      444.59      469.35     10.56 o
  -1   1  21     1735.11     1713.48     19.33 o
   0   1  21      377.28      428.88      8.45 o
   1   1  21     1702.45     1700.67     19.24 o
   2   1  21      438.97      460.77      8.77 o
   3   1  21     2419.65     2422.56     25.55 o
   4   1  21      166.22      171.98      5.95 o
   5   1  21      872.08      818.48      9.44 o
   6   1  21        0.97        1.07      1.60 o
   7   1  21       82.47       79.51      5.43 o
   8   1  21      109.66      109.14      7.65 o
   9   1  21       86.70       90.72     17.52 o
  10   1  21       21.18       25.70     13.59 o
 -10   2  21      134.71      163.98     14.57 o
  -9   2  21       30.61       37.86     11.84 o
  -8   2  21      765.93      780.07     29.31 o
  -7   2  21       39.77       38.22     11.34 o
  -6   2  21      727.78      707.83     14.24 o
  -5   2  21      346.65      339.34      9.33 o
  -4   2  21        7.97       13.64      4.73 o
  -3   2  21      854.51      883.93     13.51 o
  -2   2  21     3588.74     3483.48     28.75 o
  -1   2  21       38.87       35.92      4.30 o
   0   2  21     7653.92     7423.89     77.61 o
   1   2  21       59.84       62.06      4.34 o
   2   2  21     3557.76     3412.47     37.80 o
   3   2  21      821.09      831.39     14.75 o
   4   2  21        6.59       11.51      5.67 o
   5   2  21      309.43      316.52      8.70 o
   6   2  21      697.02      663.32     11.53 o
   7   2  21       41.95       40.09      3.32 o
   8   2  21      781.50      780.94     12.62 o
   9   2  21       32.34       20.56     14.26 o
  10   2  21      138.07      145.04     18.99 o
 -10   3  21       28.47       23.07     11.28 o
  -9   3  21       11.62        5.30     11.25 o
  -8   3  21       97.58      118.90     18.14 o
  -7   3  21      606.74      584.10     10.52 o
  -6   3  21       32.86       24.48      5.50 o
  -5   3  21     2487.34     2434.28     44.72 o
  -4   3  21      214.68      228.52      9.60 o
  -3   3  21      671.06      691.58     15.31 o
  -2   3  21      700.02      721.54     14.92 o
  -1   3  21      724.58      668.03     10.13 o
   0   3  21       23.97       24.79      4.44 o
   1   3  21      624.73      555.78     11.58 o
   2   3  21      657.49      666.76     13.04 o
   3   3  21      634.59      626.73     13.23 o
   4   3  21      242.51      241.20      8.59 o
   5   3  21     2438.99     2307.55     29.27 o
   6   3  21       32.58       18.94      5.59 o
   7   3  21      613.95      567.42     10.32 o
   8   3  21       87.68      108.63     14.85 o
   9   3  21       13.79       15.95     13.88 o
  10   3  21       22.42       17.07     13.25 o
  -9   4  21        9.14        8.97     12.35 o
  -8   4  21       88.90       72.57     32.26 o
  -7   4  21       92.84       78.37      7.14 o
  -6   4  21       51.51       43.18      6.13 o
  -5   4  21      471.59      500.50     15.54 o
  -4   4  21      634.85      631.79     17.34 o
  -3   4  21      109.00      110.77      8.96 o
  -2   4  21      389.53      386.44     13.35 o
  -1   4  21      144.32      155.48      6.26 o
   0   4  21      144.59      126.78      7.10 o
   1   4  21      139.76      148.02      7.85 o
   2   4  21      355.17      349.96     11.25 o
   3   4  21       99.39       99.46      7.38 o
   4   4  21      586.30      600.39     12.91 o
   5   4  21      448.65      452.93     11.75 o
   6   4  21       48.85       51.37      6.76 o
   7   4  21       90.77       84.34      7.13 o
   8   4  21       87.70       83.14     11.64 o
   9   4  21        8.81        6.35     11.25 o
  -9   5  21       24.89       13.39     16.70 o
  -8   5  21       75.92       38.22     34.87 o
  -7   5  21        2.21       -1.53      3.57 o
  -6   5  21      148.00      155.40     12.04 o
  -5   5  21       23.44       24.16     10.47 o
  -4   5  21      235.15      216.65     11.97 o
  -3   5  21      110.75      106.88     10.68 o
  -2   5  21      409.81      412.35     14.50 o
  -1   5  21       53.86       53.53      4.40 o
   0   5  21      100.33      127.21      6.54 o
   1   5  21       57.98       62.71      6.88 o
   2   5  21      456.00      453.55     12.11 o
   3   5  21      118.59      126.11      8.49 o
   4   5  21      228.06      209.98     10.35 o
   5   5  21       25.58       21.34      7.55 o
   6   5  21      158.16      157.62     11.03 o
   7   5  21        1.46        1.48      3.82 o
   8   5  21       72.57       62.31     14.34 o
   9   5  21       23.29        9.02      9.98 o
  -8   6  21      132.03       39.23     42.86 o
  -7   6  21       42.35       34.68      9.30 o
  -6   6  21      237.30      253.47     12.87 o
  -5   6  21      106.72      103.05     13.02 o
  -4   6  21        5.39        3.52      6.88 o
  -3   6  21      285.50      295.48     14.91 o
  -2   6  21      489.04      499.03     17.52 o
  -1   6  21      450.47      429.71      9.08 o
   0   6  21     1465.89     1407.53     20.92 o
   1   6  21      468.41      455.20     11.70 o
   2   6  21      466.16      452.60     13.82 o
   3   6  21      285.22      302.30     12.10 o
   4   6  21        4.37        2.98      5.93 o
   5   6  21      106.83      111.67      9.93 o
   6   6  21      233.33      223.48     13.40 o
   7   6  21       37.57       33.56      8.59 o
   8   6  21      150.01      173.88     15.67 o
  -8   7  21       14.96        6.82     15.63 o
  -7   7  21       54.62       61.34     13.58 o
  -6   7  21       85.95       88.13     12.62 o
  -5   7  21      447.42      460.80     18.10 o
  -4   7  21      458.69      514.42     21.31 o
  -3   7  21      461.52      430.31     19.97 o
  -2   7  21      179.75      156.57     12.07 o
  -1   7  21      168.72      144.48     11.67 o
   0   7  21       19.29       21.09      5.55 o
   1   7  21      146.50      137.40      9.36 o
   2   7  21      210.43      206.69     10.45 o
   3   7  21      455.19      427.57     15.24 o
   4   7  21      505.14      505.40     16.54 o
   5   7  21      433.54      428.71     15.78 o
   6   7  21       85.52      102.19     10.21 o
   7   7  21       49.69       36.90      9.00 o
   8   7  21       13.21        9.85     11.40 o
  -7   8  21       44.87       52.76     12.31 o
  -6   8  21        4.13        2.09     10.00 o
  -5   8  21       62.28       76.77     13.51 o
  -4   8  21        1.48        8.71      9.55 o
  -3   8  21       48.64       38.07     13.29 o
  -2   8  21      320.85      282.17     14.41 o
  -1   8  21      145.38      135.69     14.23 o
   0   8  21        1.19        5.57      7.10 o
   1   8  21      131.66      132.37     15.17 o
   2   8  21      333.80      319.69     14.83 o
   3   8  21       48.22       40.29      9.36 o
   4   8  21        3.01        2.74      7.67 o
   5   8  21       53.66       43.24     12.04 o
   6   8  21        3.28        2.45      7.28 o
   7   8  21       49.97       61.22     10.96 o
  -5   9  21        2.56       -0.12      7.22 o
  -4   9  21       91.90       87.87     15.74 o
  -3   9  21       35.67       39.84     14.09 o
  -2   9  21       13.17       -1.94     12.25 o
  -1   9  21        8.47       10.42      6.18 o
   0   9  21       40.72       37.34      8.99 o
   1   9  21        7.39       11.56      7.72 o
   2   9  21       10.96        7.00      7.84 o
   3   9  21       37.93       32.05     12.21 o
   4   9  21       91.99       68.31     12.92 o
   5   9  21        2.80       -0.91      5.85 o
  -3  10  21       10.84       18.30     13.40 o
  -2  10  21       21.59        8.61     15.44 o
  -1  10  21       31.10       25.41     15.89 o
   0  10  21       49.58       57.10     10.69 o
   1  10  21       33.83       29.85      9.52 o
   2  10  21       18.66       23.17     10.68 o
   3  10  21       13.07       14.06     10.64 o
   0   0  22     7911.66     7961.00    100.92 o
   1   0  22      111.14       99.21      5.79 o
   2   0  22     2737.93     2599.78     25.93 o
   3   0  22      306.83      297.77      7.21 o
   4   0  22        4.62        3.43      3.77 o
   5   0  22        2.01        4.91      2.77 o
   6   0  22     1089.31     1016.39     24.42 o
   7   0  22      103.59       91.56      8.59 o
   8   0  22      422.43      483.71     14.24 o
   9   0  22       62.95       71.40      9.90 o
  10   0  22      109.27       86.54     34.14 o
 -10   1  22       29.45       21.86     10.30 o
  -9   1  22      117.25      112.99     19.32 o
  -8   1  22       86.92       89.13     12.73 o
  -7   1  22      366.04      369.82     18.30 o
  -6   1  22        6.76        6.54      2.77 o
  -5   1  22     1199.19     1218.52     17.64 o
  -4   1  22      245.83      245.38      8.05 o
  -3   1  22     1983.84     2035.32     22.15 o
  -2   1  22      309.63      338.13      8.65 o
  -1   1  22     1389.87     1408.60     17.63 o
   0   1  22      359.92      466.39      8.83 o
   1   1  22     1307.08     1332.62     15.96 o
   2   1  22      301.48      324.46      7.49 o
   3   1  22     1966.57     2011.24     22.09 o
   4   1  22      258.09      255.55      6.55 o
   5   1  22     1236.20     1214.62     12.62 o
   6   1  22       13.74       16.02      1.89 o
   7   1  22      369.01      362.57      8.63 o
   8   1  22       76.43       63.52      6.28 o
   9   1  22      123.48      118.39     17.29 o
  10   1  22       27.81       23.53     13.36 o
 -10   2  22       55.46       52.93     13.26 o
  -9   2  22       17.85       19.07     10.61 o
  -8   2  22       33.46       41.34     12.62 o
  -7   2  22       10.11       17.65     10.48 o
  -6   2  22      102.04      118.79      6.26 o
  -5   2  22      138.34      141.92      8.31 o
  -4   2  22     1310.44     1306.34     17.68 o
  -3   2  22       43.20       47.55      5.85 o
  -2   2  22     1235.60     1263.96     12.59 o
  -1   2  22       36.25       35.57      4.67 o
   0   2  22      136.59      121.37      6.38 o
   1   2  22       30.65       26.72      3.88 o
   2   2  22     1286.73     1309.56     19.48 o
   3   2  22       51.06       51.44      6.57 o
   4   2  22     1446.77     1429.31     22.26 o
   5   2  22      136.43      144.09      7.10 o
   6   2  22      124.68      134.17      5.07 o
   7   2  22        8.88       13.48     10.81 o
   8   2  22       33.75       31.97     10.91 o
   9   2  22       18.51       10.05     12.50 o
  10   2  22       55.38       54.30     15.62 o
 -10   3  22       29.53       29.06     12.28 o
  -9   3  22       29.78        7.76     10.19 o
  -8   3  22      173.31      178.34     20.25 o
  -7   3  22      300.31      287.16      7.32 o
  -6   3  22      347.34      360.86     13.63 o
  -5   3  22      596.36      567.97     15.02 o
  -4   3  22      101.27       97.25      7.81 o
  -3   3  22      368.83      368.10     12.07 o
  -2   3  22       70.37       54.94      7.55 o
  -1   3  22      488.17      500.90      9.18 o
   0   3  22      538.61      534.30     10.13 o
   1   3  22      471.09      472.12     11.79 o
   2   3  22       50.38       41.73      6.22 o
   3   3  22      323.33      314.26      9.61 o
   4   3  22      129.72      128.47      8.15 o
   5   3  22      573.39      549.45     15.19 o
   6   3  22      355.58      382.74     12.99 o
   7   3  22      279.61      257.93      7.39 o
   8   3  22      184.00      208.77     14.65 o
   9   3  22       37.58       31.76     14.68 o
  10   3  22       28.58       17.53     14.10 o
  -9   4  22       69.63       54.38     15.94 o
  -8   4  22      312.55      359.95     33.28 o
  -7   4  22       62.45       58.70      4.61 o
  -6   4  22      221.74      233.84     15.01 o
  -5   4  22      235.53      225.73     12.49 o
  -4   4  22        9.53        6.37      5.25 o
  -3   4  22      118.35      138.76     11.30 o
  -2   4  22      716.02      707.21     17.62 o
  -1   4  22      619.33      640.41     13.66 o
   0   4  22     1793.01     1821.85     21.60 o
   1   4  22      581.97      590.68     12.00 o
   2   4  22      845.47      848.20     14.68 o
   3   4  22      145.72      157.84      8.23 o
   4   4  22        6.04       -3.98      4.55 o
   5   4  22      255.92      240.35     10.10 o
   6   4  22      216.84      228.71      8.59 o
   7   4  22       69.13       83.98      8.50 o
   8   4  22      300.89      323.70     16.89 o
   9   4  22       70.01       42.67     14.46 o
  -9   5  22       35.56       12.17     20.99 o
  -8   5  22       34.72        1.00     19.71 o
  -7   5  22       79.10       84.05      9.68 o
  -6   5  22        7.33        7.89      6.38 o
  -5   5  22      454.17      462.75     14.40 o
  -4   5  22      222.05      243.08     13.65 o
  -3   5  22     1087.86     1125.62     29.36 o
  -2   5  22      178.61      178.03     13.16 o
  -1   5  22      762.61      737.25     11.41 o
   0   5  22      630.65      634.32     12.00 o
   1   5  22      761.47      737.55     14.65 o
   2   5  22      142.34      140.67      9.01 o
   3   5  22      998.83     1048.83     19.78 o
   4   5  22      227.12      229.17     11.58 o
   5   5  22      434.72      453.97     13.49 o
   6   5  22        5.19       13.11      6.52 o
   7   5  22       81.66       87.60      8.30 o
   8   5  22       36.36       29.17     10.67 o
   9   5  22       33.91       25.89     11.45 o
  -8   6  22       40.91        9.31     20.38 o
  -7   6  22       60.87       49.89      8.77 o
  -6   6  22      170.95      206.05     14.42 o
  -5   6  22      283.80      288.90     15.09 o
  -4   6  22      392.10      392.72     18.24 o
  -3   6  22      161.98      163.69     12.98 o
  -2   6  22      899.93      895.78     22.07 o
  -1   6  22      166.62      156.72      5.81 o
   0   6  22      324.24      341.87     11.44 o
   1   6  22      165.45      163.54      8.98 o
   2   6  22      935.41      924.28     18.49 o
   3   6  22      160.30      172.98     10.86 o
   4   6  22      427.52      415.24     13.35 o
   5   6  22      278.35      274.46     12.22 o
   6   6  22      169.09      194.19     11.23 o
   7   6  22       65.67       51.86      8.21 o
   8   6  22       35.77       25.81     12.54 o
  -7   7  22        8.97       11.84      8.07 o
  -6   7  22      123.75      136.76     14.54 o
  -5   7  22       19.72       27.54     10.31 o
  -4   7  22       87.12       89.60     13.39 o
  -3   7  22      230.45      203.30     16.13 o
  -2   7  22      111.80      101.58      9.92 o
  -1   7  22       40.99       35.04      4.78 o
   0   7  22      802.70      774.19     15.42 o
   1   7  22       61.01       56.17      7.22 o
   2   7  22       98.49       95.03      9.51 o
   3   7  22      220.97      205.55     12.39 o
   4   7  22       82.35       90.79     10.59 o
   5   7  22       18.97       24.11      8.28 o
   6   7  22      117.89      115.61     11.83 o
   7   7  22        7.19       11.17      7.94 o
  -6   8  22       33.41       27.81     12.04 o
  -5   8  22       64.34       72.55     13.54 o
  -4   8  22        3.54       -0.11      9.07 o
  -3   8  22      254.29      274.47     18.23 o
  -2   8  22       99.22       88.08      8.07 o
  -1   8  22      331.61      341.10     11.79 o
   0   8  22       59.85       61.46      8.06 o
   1   8  22      353.91      366.55     13.52 o
   2   8  22      107.94      118.14     10.38 o
   3   8  22      260.46      281.01     14.01 o
   4   8  22        2.29        3.10      7.99 o
   5   8  22       62.86       79.98     11.44 o
   6   8  22       37.68       50.56      9.85 o
  -5   9  22       27.86       37.46     15.23 o
  -4   9  22      155.65      190.77     17.88 o
  -3   9  22      162.71      199.92     19.05 o
  -2   9  22      146.59      196.92     18.99 o
  -1   9  22       33.81       21.25      6.23 o
   0   9  22        2.61        8.47      9.09 o
   1   9  22       36.30       27.40      9.37 o
   2   9  22      146.23      153.22     19.54 o
   3   9  22      174.04      178.32     13.74 o
   4   9  22      156.38      169.99     14.85 o
   5   9  22       25.19       46.18     12.04 o
  -3  10  22       39.51       33.01     15.19 o
  -2  10  22       46.10       49.71     15.54 o
  -1  10  22        3.30        1.70     13.29 o
   0  10  22        7.00       -0.03      6.27 o
   1  10  22        3.82        3.59      7.54 o
   2  10  22       40.85       21.04     11.80 o
   3  10  22       36.48       33.25     10.80 o
   1   0  23      922.80      898.13     12.95 o
   2   0  23     3015.72     2997.48     30.79 o
   3   0  23      502.06      468.84      8.80 o
   4   0  23     2052.44     2022.09     21.94 o
   5   0  23       16.61       29.86      3.45 o
   6   0  23      465.38      460.42      8.53 o
   7   0  23      117.80      105.85      8.54 o
   8   0  23       22.15       23.85      6.80 o
   9   0  23        6.28       10.11     13.29 o
  10   0  23       95.30      112.52     46.50 o
 -10   1  23        8.46       12.68     20.37 o
  -9   1  23       65.33       81.38     12.13 o
  -8   1  23       16.23       19.68      7.61 o
  -7   1  23      220.81      232.52     17.48 o
  -6   1  23       92.46       88.45      4.64 o
  -5   1  23      392.57      396.10      9.12 o
  -4   1  23        8.01        5.76      2.57 o
  -3   1  23      661.12      645.71     10.63 o
  -2   1  23      241.94      250.10      7.50 o
  -1   1  23     1866.74     1850.73     21.80 o
   0   1  23        0.43        1.35      3.35 o
   1   1  23     1807.46     1784.37     21.44 o
   2   1  23      222.76      225.68      6.51 o
   3   1  23      673.78      650.76     11.78 o
   4   1  23        2.29        1.55      2.87 o
   5   1  23      379.86      373.42      6.53 o
   6   1  23       68.93       60.59      2.85 o
   7   1  23      254.57      254.99      7.62 o
   8   1  23       12.37       14.98      4.61 o
   9   1  23       83.29       92.92     17.17 o
  10   1  23        8.03        7.05     12.57 o
 -10   2  23       61.01       57.86     12.76 o
  -9   2  23      139.08      148.27     15.61 o
  -8   2  23      196.76      224.69     17.42 o
  -7   2  23       26.26       19.67     11.54 o
  -6   2  23      202.22      185.46      6.76 o
  -5   2  23        1.71        2.90      4.88 o
  -4   2  23      168.46      162.58      7.12 o
  -3   2  23      159.19      162.85      7.86 o
  -2   2  23      163.60      148.59      4.39 o
  -1   2  23       77.68       63.83      4.75 o
   0   2  23     2278.11     2255.45     24.71 o
   1   2  23       69.10       62.81      5.62 o
   2   2  23      153.71      142.63      9.29 o
   3   2  23      186.09      199.29      9.86 o
   4   2  23      151.39      147.90      9.64 o
   5   2  23        1.17        8.28      4.35 o
   6   2  23      179.66      158.97      5.83 o
   7   2  23       26.66       23.32     10.80 o
   8   2  23      184.81      222.61     16.65 o
   9   2  23      125.11      136.17     17.57 o
  10   2  23       58.28       36.43     15.60 o
  -9   3  23       75.46       33.52     16.60 o
  -8   3  23       50.48       41.77     13.78 o
  -7   3  23      208.92      210.50     16.68 o
  -6   3  23       12.37        1.97      4.19 o
  -5   3  23      105.94      113.23      7.88 o
  -4   3  23      626.73      617.50     16.21 o
  -3   3  23     1345.61     1318.68     23.19 o
  -2   3  23        0.43        4.09      6.44 o
  -1   3  23     2455.82     2397.92     25.09 o
   0   3  23      236.73      242.44      7.31 o
   1   3  23     2491.11     2426.90     26.96 o
   2   3  23        0.03        3.32      4.21 o
   3   3  23     1411.11     1365.41     20.22 o
   4   3  23      606.47      594.12     13.46 o
   5   3  23      127.03      129.42      8.31 o
   6   3  23        8.07        6.12      4.52 o
   7   3  23      227.34      221.79     10.34 o
   8   3  23       53.89       35.69     11.69 o
   9   3  23       85.74       63.58     15.57 o
  -9   4  23        3.32       14.28     15.18 o
  -8   4  23       29.08       23.27     18.40 o
  -7   4  23        3.14       -1.54      3.06 o
  -6   4  23      726.34      678.81     24.52 o
  -5   4  23      191.04      200.77     10.29 o
  -4   4  23      848.70      847.61     20.24 o
  -3   4  23      393.04      368.45     13.96 o
  -2   4  23      548.93      536.36     14.74 o
  -1   4  23      125.37      112.21      4.62 o
   0   4  23       83.97       70.07      5.42 o
   1   4  23      122.58      126.73      8.16 o
   2   4  23      490.86      492.22     12.16 o
   3   4  23      417.26      397.53     11.04 o
   4   4  23      978.23      957.30     17.51 o
   5   4  23      193.50      210.52      9.45 o
   6   4  23      693.06      647.32     15.59 o
   7   4  23        1.19        2.21      4.03 o
   8   4  23       30.13       30.14     10.40 o
   9   4  23        1.70        3.35     12.48 o
  -9   5  23       29.92        5.86     19.64 o
  -8   5  23       43.78       14.03     19.51 o
  -7   5  23      168.60      189.84     11.06 o
  -6   5  23      328.88      340.44     17.79 o
  -5   5  23       90.97      104.77     10.75 o
  -4   5  23       83.50       68.48      9.81 o
  -3   5  23      391.75      337.67     14.72 o
  -2   5  23      782.16      729.68     20.87 o
  -1   5  23     1401.97     1394.23     17.02 o
   0   5  23     1379.16     1356.08     19.25 o
   1   5  23     1406.79     1415.15     21.20 o
   2   5  23      731.84      695.84     15.97 o
   3   5  23      380.69      357.93     11.94 o
   4   5  23       84.23       85.90      8.16 o
   5   5  23       87.50      102.69      8.67 o
   6   5  23      315.92      308.13     12.00 o
   7   5  23      173.81      189.21     11.05 o
   8   5  23       52.78       39.82     11.55 o
   9   5  23       40.22       23.24     11.64 o
  -8   6  23       72.56       11.86     26.24 o
  -7   6  23        2.13        3.48      6.31 o
  -6   6  23       66.33       67.96     11.21 o
  -5   6  23      129.77      147.35     13.83 o
  -4   6  23      115.44      118.38     12.65 o
  -3   6  23      148.48      122.54     12.48 o
  -2   6  23      213.46      186.16     14.20 o
  -1   6  23       51.49       39.90      3.90 o
   0   6  23      160.49      143.82      8.69 o
   1   6  23       43.74       33.21      7.27 o
   2   6  23      227.82      204.40     11.15 o
   3   6  23      178.25      177.58     11.21 o
   4   6  23      111.43      104.30      9.83 o
   5   6  23      146.87      151.80     10.27 o
   6   6  23       66.66       61.11     13.17 o
   7   6  23        1.93        7.29      6.81 o
   8   6  23       68.99       50.66     12.51 o
  -7   7  23       42.38       38.52      9.70 o
  -6   7  23       11.99       16.90      9.39 o
  -5   7  23      132.00      165.34     14.40 o
  -4   7  23       38.08       48.22     12.73 o
  -3   7  23      679.28      665.50     23.04 o
  -2   7  23       45.43       21.48     11.69 o
  -1   7  23      151.08      142.65     11.64 o
   0   7  23        4.39        2.50      4.83 o
   1   7  23      162.14      163.48     10.23 o
   2   7  23       36.75       26.01      7.91 o
   3   7  23      660.75      641.23     17.34 o
   4   7  23       29.11       25.75     10.51 o
   5   7  23      133.52      146.35     11.07 o
   6   7  23       12.80       14.93      8.82 o
   7   7  23       44.85       37.84     10.54 o
  -6   8  23       17.55       30.76     12.11 o
  -5   8  23      161.99      179.38     15.86 o
  -4   8  23      100.40      123.74     14.95 o
  -3   8  23      218.48      187.82     17.20 o
  -2   8  23      251.30      241.28     19.33 o
  -1   8  23        5.77       -5.33      5.33 o
   0   8  23       69.84       52.43      8.30 o
   1   8  23       10.03        2.97      5.59 o
   2   8  23      227.07      241.33     19.03 o
   3   8  23      219.06      222.75     15.64 o
   4   8  23      109.89      117.19     12.01 o
   5   8  23      172.32      180.47     13.65 o
   6   8  23       15.80       15.96      9.90 o
  -5   9  23        2.05        8.17     10.79 o
  -4   9  23        1.62        3.29     10.74 o
  -3   9  23      126.09      118.58     16.33 o
  -2   9  23       36.12       25.98     14.76 o
  -1   9  23      113.00      104.84     16.95 o
   0   9  23      106.54      112.48      9.86 o
   1   9  23      121.40      108.73     14.14 o
   2   9  23       47.64       42.65      9.70 o
   3   9  23      122.72       82.07     15.60 o
   4   9  23        1.92        2.28      7.95 o
   5   9  23        1.60        4.53      8.76 o
  -2  10  23       10.67       10.85     13.23 o
  -1  10  23       46.86       41.12     16.30 o
   0  10  23        0.12       -0.45      9.19 o
   1  10  23       50.53       41.30     10.20 o
   2  10  23       12.12        7.51      9.00 o
   0   0  24     1069.10     1089.57     20.65 o
   1   0  24       74.80       83.11      5.93 o
   2   0  24      391.53      385.55      9.83 o
   3   0  24      105.38      107.36      5.98 o
   4   0  24       73.80       76.27      5.46 o
   5   0  24      408.18      403.17      7.49 o
   6   0  24       41.51       44.81      3.33 o
   7   0  24       99.53       87.60     10.41 o
   8   0  24        4.37        0.09      4.06 o
   9   0  24      135.89      147.52     31.50 o
  10   0  24        1.16       -4.80     16.13 o
 -10   1  24       14.89       24.76     22.94 o
  -9   1  24      105.74      113.60     23.53 o
  -8   1  24       10.38        7.16      8.10 o
  -7   1  24      523.89      539.58     19.13 o
  -6   1  24      110.00       99.28      5.15 o
  -5   1  24      441.38      452.10     10.91 o
  -4   1  24      395.28      397.01     11.25 o
  -3   1  24      497.51      512.24      8.85 o
  -2   1  24      593.76      603.42     10.75 o
  -1   1  24     2342.00     2296.58     25.49 o
   0   1  24        2.21        5.86      3.97 o
   1   1  24     2551.93     2515.51     27.90 o
   2   1  24      622.22      625.20     11.53 o
   3   1  24      523.54      522.24      9.43 o
   4   1  24      381.13      382.13      7.78 o
   5   1  24      438.31      433.14      6.90 o
   6   1  24      103.80       85.66      3.15 o
   7   1  24      489.72      477.34     10.04 o
   8   1  24       10.76       13.43     12.35 o
   9   1  24      113.17      128.63     18.32 o
  10   1  24       13.03        7.12     13.21 o
  -9   2  24       22.97       29.27     11.74 o
  -8   2  24       49.44       38.75     13.03 o
  -7   2  24      191.50      226.74     16.85 o
  -6   2  24     1034.26     1008.90     27.28 o
  -5   2  24       37.25       34.36      6.98 o
  -4   2  24     1413.55     1463.08     24.17 o
  -3   2  24      272.25      269.84      9.33 o
  -2   2  24     1998.75     1898.76     18.39 o
  -1   2  24      295.40      310.98      7.86 o
   0   2  24        4.50        1.87      3.68 o
   1   2  24      333.40      345.97     11.93 o
   2   2  24     1879.50     1809.85     25.64 o
   3   2  24      233.37      220.81     10.56 o
   4   2  24     1432.86     1423.21     20.07 o
   5   2  24       46.93       42.91      6.60 o
   6   2  24     1004.50      947.12     15.54 o
   7   2  24      190.16      217.45     15.36 o
   8   2  24       46.77       43.78     11.15 o
   9   2  24       18.14       16.07     13.76 o
  -9   3  24      180.36      187.91     18.71 o
  -8   3  24       60.17       54.34     14.74 o
  -7   3  24      417.58      380.98     31.67 o
  -6   3  24      288.09      291.27      9.71 o
  -5   3  24       77.86       78.57      7.91 o
  -4   3  24        9.88       16.79      6.00 o
  -3   3  24       73.07       87.66      8.17 o
  -2   3  24      779.01      787.40     19.50 o
  -1   3  24     1980.87     1919.15     21.43 o
   0   3  24       94.21      105.21      5.67 o
   1   3  24     1926.72     1862.83     31.51 o
   2   3  24      760.56      778.63     14.71 o
   3   3  24      104.47      118.12      8.11 o
   4   3  24        6.17        4.30      6.10 o
   5   3  24       63.83       62.35      7.73 o
   6   3  24      283.75      283.02      9.51 o
   7   3  24      388.59      394.50     17.13 o
   8   3  24       57.89       48.12     11.93 o
   9   3  24      177.32      143.55     19.92 o
  -9   4  24       41.88       30.84     16.58 o
  -8   4  24        5.32       -6.45     19.74 o
  -7   4  24       43.89       42.01     13.05 o
  -6   4  24       72.35       78.20      9.90 o
  -5   4  24       59.29       66.35     10.95 o
  -4   4  24      194.75      185.77     11.53 o
  -3   4  24      507.28      493.96     14.47 o
  -2   4  24       87.11       93.73     11.43 o
  -1   4  24      533.29      538.81      8.47 o
   0   4  24       26.85       28.17      5.69 o
   1   4  24      506.29      505.78     11.57 o
   2   4  24      105.33      111.35      7.66 o
   3   4  24      475.21      449.49     12.70 o
   4   4  24      190.51      189.86     10.01 o
   5   4  24       56.81       59.72      7.83 o
   6   4  24       66.11       46.90      9.93 o
   7   4  24       46.64       46.81      8.55 o
   8   4  24        8.43       12.96      9.04 o
   9   4  24       47.08       37.07     15.82 o
  -8   5  24        5.21        5.24     15.61 o
  -7   5  24       39.08       45.86     13.06 o
  -6   5  24       58.02       57.78      8.34 o
  -5   5  24        6.20        8.72      6.75 o
  -4   5  24       76.56       85.42     10.04 o
  -3   5  24       90.69      106.19     11.71 o
  -2   5  24      296.07      300.04     14.92 o
  -1   5  24      119.70      114.85      4.33 o
   0   5  24       18.09       10.74      4.97 o
   1   5  24      143.03      144.19     10.27 o
   2   5  24      274.16      283.84     10.33 o
   3   5  24       88.04       96.80      9.04 o
   4   5  24       68.49       65.98      9.21 o
   5   5  24        7.73       10.15      6.51 o
   6   5  24       61.58       44.87      8.12 o
   7   5  24       39.64       48.95      8.14 o
   8   5  24        5.18       11.07     10.68 o
  -8   6  24        5.89       13.81     17.51 o
  -7   6  24       11.29       23.81     18.78 o
  -6   6  24      244.98      252.62     14.76 o
  -5   6  24      130.10      152.04     14.11 o
  -4   6  24      888.94      863.38     35.16 o
  -3   6  24      257.08      252.10     16.14 o
  -2   6  24      701.52      640.66     20.49 o
  -1   6  24      259.42      247.27      7.08 o
   0   6  24      161.67      172.90      7.79 o
   1   6  24      275.87      273.53     10.08 o
   2   6  24      622.23      578.44     14.95 o
   3   6  24      257.24      249.48     12.18 o
   4   6  24      847.20      804.97     18.68 o
   5   6  24      129.27      138.76     10.54 o
   6   6  24      234.25      236.71     17.91 o
   7   6  24        7.56        6.63      7.46 o
   8   6  24        6.59        8.26     10.68 o
  -7   7  24       97.93      114.22     22.83 o
  -6   7  24       26.86       30.81     12.22 o
  -5   7  24       35.56       26.14     11.07 o
  -4   7  24        6.46        7.91      9.43 o
  -3   7  24       94.88      116.45     13.80 o
  -2   7  24      387.62      412.98     19.09 o
  -1   7  24      774.12      739.02     14.94 o
   0   7  24      192.72      212.34      8.97 o
   1   7  24      790.49      771.45     18.12 o
   2   7  24      391.78      390.56     14.01 o
   3   7  24      102.37      108.76     10.61 o
   4   7  24        7.41        8.13      8.09 o
   5   7  24       40.05       43.36      8.86 o
   6   7  24       25.72       22.27      8.76 o
   7   7  24      102.70       77.78     16.00 o
  -6   8  24       18.85       26.31     12.46 o
  -5   8  24       59.87       51.56     14.14 o
  -4   8  24       80.53       73.39     17.28 o
  -3   8  24      155.45      183.68     17.06 o
  -2   8  24      112.26       93.49     15.55 o
  -1   8  24       21.68       15.70      4.23 o
   0   8  24        1.97       -1.42      4.79 o
   1   8  24       23.35       16.65      7.70 o
   2   8  24       95.85       84.24     12.49 o
   3   8  24      147.20      169.60     13.00 o
   4   8  24       78.02       87.72     11.54 o
   5   8  24       52.53       53.94     11.03 o
   6   8  24       22.09       23.16     10.44 o
  -4   9  24       17.61       20.13     12.46 o
  -3   9  24       13.12        0.65     11.28 o
  -2   9  24       44.16       45.85     14.13 o
  -1   9  24        6.68       -7.30     11.80 o
   0   9  24        1.17        0.68      4.83 o
   1   9  24        8.35        9.90      6.69 o
   2   9  24       41.70       25.19      9.58 o
   3   9  24       13.16        8.06      8.41 o
   4   9  24       18.43        7.23      9.53 o
  -1  10  24       17.65        1.63     12.83 o
   0  10  24       26.42       25.82     15.12 o
   1  10  24       16.79        6.22      8.61 o
   1   0  25       90.89      107.03      7.55 o
   2   0  25     2395.22     2452.61     26.73 o
   3   0  25        2.30        8.32      4.27 o
   4   0  25     2911.85     3086.39     32.99 o
   5   0  25       18.02       13.51      3.64 o
   6   0  25      140.38      172.65      9.24 o
   7   0  25       66.84       74.56     10.15 o
   8   0  25       14.31        4.67      5.13 o
   9   0  25       24.45       15.14     16.17 o
  -9   1  25      258.96      321.32     31.32 o
  -8   1  25       33.49       25.72      8.36 o
  -7   1  25      512.03      534.55     18.52 o
  -6   1  25       15.02       13.68      3.19 o
  -5   1  25      163.83      187.26      8.08 o
  -4   1  25       37.25       25.41      3.68 o
  -3   1  25     1612.08     1652.13     19.10 o
  -2   1  25      561.10      557.84     10.74 o
  -1   1  25     3649.74     3670.94     36.73 o
   0   1  25        0.22        2.88      4.25 o
   1   1  25     3521.19     3530.06     36.25 o
   2   1  25      576.40      554.33     10.73 o
   3   1  25     1593.36     1598.88     19.50 o
   4   1  25       28.90       16.09      3.80 o
   5   1  25      190.29      189.86      8.33 o
   6   1  25       11.64        7.96      2.11 o
   7   1  25      512.71      494.65     12.74 o
   8   1  25       29.41       26.74     14.15 o
   9   1  25      261.61      284.52     22.67 o
  -9   2  25       45.78       36.42     12.28 o
  -8   2  25      195.89      215.15     17.87 o
  -7   2  25      141.05      113.57     36.85 o
  -6   2  25      145.04      159.09      9.69 o
  -5   2  25       96.15       90.46      7.81 o
  -4   2  25       42.70       49.42      6.89 o
  -3   2  25      510.73      516.11     11.73 o
  -2   2  25      159.39      168.13      3.84 o
  -1   2  25       81.67       94.93      6.59 o
   0   2  25        5.02        5.43      4.08 o
   1   2  25       91.92      112.43      7.02 o
   2   2  25      120.95      140.60      9.29 o
   3   2  25      499.90      495.68     14.56 o
   4   2  25       37.81       33.45      6.49 o
   5   2  25       84.19       73.22      7.80 o
   6   2  25      149.62      150.97      8.13 o
   7   2  25      129.74      145.81     12.20 o
   8   2  25      204.42      210.60     14.87 o
   9   2  25       44.41       32.01     15.48 o
  -9   3  25       67.77       53.06     15.55 o
  -8   3  25       22.19       23.00     14.08 o
  -7   3  25      223.12      234.28     18.96 o
  -6   3  25       18.27       14.53      6.08 o
  -5   3  25      125.16      120.12      7.20 o
  -4   3  25      338.26      367.24     11.00 o
  -3   3  25      315.63      377.85     14.05 o
  -2   3  25      317.98      336.96     14.04 o
  -1   3  25      241.13      241.29      6.01 o
   0   3  25        4.42        5.13      3.99 o
   1   3  25      259.57      274.33      9.52 o
   2   3  25      327.22      343.20     10.73 o
   3   3  25      357.45      395.97     11.38 o
   4   3  25      383.02      397.92     13.06 o
   5   3  25      119.51      123.10     10.05 o
   6   3  25       15.51       11.80      5.46 o
   7   3  25      206.84      211.92     15.44 o
   8   3  25       26.07       39.70     11.11 o
   9   3  25       63.55       34.17     12.93 o
  -9   4  25       17.50       10.73     17.03 o
  -8   4  25        2.33      -11.27     13.32 o
  -7   4  25      136.05      181.08     21.51 o
  -6   4  25      385.22      380.70     11.02 o
  -5   4  25      292.89      298.36     12.27 o
  -4   4  25     1008.23     1004.61     24.99 o
  -3   4  25      145.29      148.91     10.92 o
  -2   4  25      720.30      713.83     18.56 o
  -1   4  25       98.81       94.77      4.36 o
   0   4  25       93.98       87.68      8.03 o
   1   4  25      123.28      128.80      7.53 o
   2   4  25      747.71      779.07     16.23 o
   3   4  25      148.38      166.64      9.33 o
   4   4  25     1044.88     1070.38     21.24 o
   5   4  25      308.02      314.70     13.07 o
   6   4  25      412.00      403.66     13.90 o
   7   4  25      143.07      171.74     15.27 o
   8   4  25        2.55        5.21      7.66 o
   9   4  25       18.59       29.04     12.93 o
  -8   5  25       18.77       14.36     19.78 o
  -7   5  25      207.02      257.96     28.87 o
  -6   5  25      142.23      148.37     12.07 o
  -5   5  25       42.29       50.76     11.35 o
  -4   5  25      317.48      288.93     14.06 o
  -3   5  25       59.83       64.66     13.17 o
  -2   5  25       32.09       39.51     11.13 o
  -1   5  25     1040.58     1017.02     14.35 o
   0   5  25       19.01       10.51      4.87 o
   1   5  25     1007.73     1023.79     18.51 o
   2   5  25       41.71       46.66      8.03 o
   3   5  25       86.71       85.03      8.59 o
   4   5  25      322.94      312.82     11.80 o
   5   5  25       48.30       52.34      7.94 o
   6   5  25      134.45      134.27      8.99 o
   7   5  25      197.06      185.71     15.19 o
   8   5  25       19.37       20.01     11.37 o
  -7   6  25       17.24        8.82     18.91 o
  -6   6  25      142.32      146.51     11.69 o
  -5   6  25        0.48       -2.30      7.34 o
  -4   6  25      350.32      357.94     17.13 o
  -3   6  25       91.11       75.95     11.89 o
  -2   6  25       88.73       95.12     12.09 o
  -1   6  25      315.13      290.70      7.21 o
   0   6  25      235.30      220.78      9.52 o
   1   6  25      343.83      333.20     10.84 o
   2   6  25       81.30       91.60      9.79 o
   3   6  25       96.08       85.14      9.49 o
   4   6  25      353.94      372.03     13.52 o
   5   6  25        0.69        5.79      5.99 o
   6   6  25      135.21      110.20     20.74 o
   7   6  25       13.29        9.00     10.13 o
  -7   7  25       10.13        3.10     15.83 o
  -6   7  25        7.60       10.82      9.40 o
  -5   7  25        4.04        3.04      9.06 o
  -4   7  25      105.18      101.05     13.83 o
  -3   7  25       31.97       29.44     10.83 o
  -2   7  25      220.77      233.25     16.15 o
  -1   7  25       57.74       48.52      5.51 o
   0   7  25        0.97        2.42      4.17 o
   1   7  25       58.55       54.35      8.47 o
   2   7  25      204.16      213.95     15.13 o
   3   7  25       35.15       22.82      7.98 o
   4   7  25       99.78       97.11     10.45 o
   5   7  25        5.43        6.10      7.98 o
   6   7  25       10.29       13.06      8.21 o
   7   7  25       13.03        5.84     11.08 o
  -5   8  25      131.91      175.00     16.63 o
  -4   8  25      155.13      185.69     22.55 o
  -3   8  25      109.37       88.32     15.68 o
  -2   8  25       29.47       24.46     11.76 o
  -1   8  25       83.24       75.42     14.35 o
   0   8  25        8.30        6.19      7.33 o
   1   8  25       99.30       92.57     15.04 o
   2   8  25       29.29       21.39      8.54 o
   3   8  25      115.85      132.73     23.18 o
   4   8  25      157.14      173.71     13.34 o
   5   8  25      128.48      163.66     12.97 o
  -4   9  25        0.82        1.30     12.93 o
  -3   9  25        2.60       -5.86     12.77 o
  -2   9  25      228.92      241.43     21.20 o
  -1   9  25       99.76      111.07     16.74 o
   0   9  25      190.99      243.81     21.43 o
   1   9  25       87.52       59.78     11.69 o
   2   9  25      226.93      230.98     13.67 o
   3   9  25        0.49        7.42      7.73 o
   4   9  25        1.42       -1.53      8.35 o
   0   0  26     6979.37     7125.36     98.23 o
   1   0  26      477.75      483.62     10.25 o
   2   0  26      535.03      559.43     12.21 o
   3   0  26      119.70      104.38      5.97 o
   4   0  26        2.57       -3.59      4.20 o
   5   0  26       13.74        9.33      3.31 o
   6   0  26      142.69      118.13      4.90 o
   7   0  26       45.91       44.97     10.33 o
   8   0  26      297.39      320.60     26.31 o
   9   0  26        9.21       12.42     17.71 o
  -9   1  26       39.40       29.16     22.69 o
  -8   1  26       48.81       32.49      8.69 o
  -7   1  26       92.35       97.28     16.00 o
  -6   1  26        0.69        5.13      3.41 o
  -5   1  26      296.15      288.89      8.87 o
  -4   1  26       54.22       53.89      4.78 o
  -3   1  26      774.45      783.01     12.12 o
  -2   1  26      247.08      255.03      8.64 o
  -1   1  26     1562.08     1470.55     19.94 o
   0   1  26       67.26       82.23      6.56 o
   1   1  26     1447.02     1365.65     18.87 o
   2   1  26      204.80      194.75      7.70 o
   3   1  26      863.23      860.31     13.17 o
   4   1  26       57.13       64.54      4.58 o
   5   1  26      323.72      305.97      8.88 o
   6   1  26        0.75        1.63      1.72 o
   7   1  26       91.50      107.54     11.70 o
   8   1  26       47.38       50.46     15.27 o
   9   1  26       40.76       56.52     20.82 o
  -9   2  26        7.16       -2.56      8.64 o
  -8   2  26       36.01       32.01     15.97 o
  -7   2  26       47.80       44.81     12.22 o
  -6   2  26      449.82      453.65     16.77 o
  -5   2  26       40.55       37.39      6.57 o
  -4   2  26     1688.01     1737.78     25.68 o
  -3   2  26      186.13      175.73     10.56 o
  -2   2  26      195.21      165.84      5.20 o
  -1   2  26      447.85      454.51      9.97 o
   0   2  26       43.70       27.71      5.37 o
   1   2  26      415.91      417.66     11.35 o
   2   2  26      228.37      224.30     11.06 o
   3   2  26      204.91      169.94      8.63 o
   4   2  26     1695.28     1686.43     25.37 o
   5   2  26       50.68       41.19      6.62 o
   6   2  26      430.40      398.23      9.75 o
   7   2  26       44.52       44.18     10.25 o
   8   2  26       34.17       37.16     11.04 o
   9   2  26        7.83        9.60     11.62 o
  -9   3  26       91.64       79.14     35.27 o
  -8   3  26      111.93      106.46     27.71 o
  -7   3  26      267.57      259.09     20.34 o
  -6   3  26       42.18       39.47     10.33 o
  -5   3  26      359.45      349.01     10.77 o
  -4   3  26       16.65       12.66      6.70 o
  -3   3  26      393.14      426.05     13.42 o
  -2   3  26      114.49      107.05      9.60 o
  -1   3  26      309.61      291.77      6.75 o
   0   3  26      763.17      795.90     13.64 o
   1   3  26      304.70      278.89      9.64 o
   2   3  26      115.13      102.73      8.51 o
   3   3  26      394.79      401.50     12.26 o
   4   3  26       15.81       15.94      7.26 o
   5   3  26      399.79      387.76     12.30 o
   6   3  26       52.16       55.34      6.14 o
   7   3  26      272.44      230.35     15.26 o
   8   3  26      111.47      115.18     13.86 o
   9   3  26       96.93       95.29     15.98 o
  -8   4  26      117.41       93.12     23.65 o
  -7   4  26      154.63      168.64     21.61 o
  -6   4  26      154.80      188.42     12.01 o
  -5   4  26       84.00       77.56      8.54 o
  -4   4  26       67.69       55.50      7.99 o
  -3   4  26      157.74      156.82     12.55 o
  -2   4  26      631.23      606.40     16.76 o
  -1   4  26      105.70       94.83      5.04 o
   0   4  26     1798.37     1758.06     22.62 o
   1   4  26      103.24      104.31      7.46 o
   2   4  26      536.64      502.88     12.91 o
   3   4  26      140.60      136.62      9.45 o
   4   4  26       81.44       64.88      9.28 o
   5   4  26       85.65       86.21     10.84 o
   6   4  26      149.41      155.07     12.49 o
   7   4  26      153.97      149.45     15.05 o
   8   4  26      119.82      145.12     15.62 o
  -8   5  26       15.01        4.20     23.73 o
  -7   5  26       63.05       94.26     19.63 o
  -6   5  26       17.47       17.73      6.43 o
  -5   5  26      322.59      314.63     25.19 o
  -4   5  26      530.19      517.41     20.03 o
  -3   5  26      466.64      462.46     17.15 o
  -2   5  26      662.72      647.69     19.95 o
  -1   5  26       17.96       22.59      2.71 o
   0   5  26      762.34      679.72     14.16 o
   1   5  26        8.03       10.22      5.97 o
   2   5  26      649.44      645.34     14.26 o
   3   5  26      491.02      496.19     14.71 o
   4   5  26      566.60      572.29     14.58 o
   5   5  26      306.01      297.36     11.36 o
   6   5  26       13.66        6.94      8.10 o
   7   5  26       62.76       30.61     11.48 o
   8   5  26       10.32       11.98     11.25 o
  -7   6  26       84.01       98.40     22.22 o
  -6   6  26        7.63       11.91     10.30 o
  -5   6  26       80.68       74.50     10.42 o
  -4   6  26      169.35      186.88     15.52 o
  -3   6  26      101.01      112.27     14.34 o
  -2   6  26      436.31      435.64     19.39 o
  -1   6  26      157.28      140.04      7.38 o
   0   6  26      138.20      137.13      7.87 o
   1   6  26      133.53      125.02     10.52 o
   2   6  26      443.06      430.95     13.48 o
   3   6  26       94.93       99.97     10.12 o
   4   6  26      172.12      181.19     11.83 o
   5   6  26       79.75       55.12     12.74 o
   6   6  26       10.70        5.08      6.96 o
   7   6  26       85.40       49.50     19.51 o
  -6   7  26       19.08       16.39     12.17 o
  -5   7  26       18.71       26.43     10.39 o
  -4   7  26        2.98        0.55      9.10 o
  -3   7  26      192.34      186.52     17.38 o
  -2   7  26       48.23       39.16     13.09 o
  -1   7  26      489.34      431.73     20.90 o
   0   7  26        1.58       -3.20      4.83 o
   1   7  26      430.67      440.79     14.72 o
   2   7  26       50.52       41.90      8.83 o
   3   7  26      206.08      206.49     11.69 o
   4   7  26        2.56        7.67      7.50 o
   5   7  26       20.19       19.19      8.50 o
   6   7  26       16.95        7.08      8.13 o
  -5   8  26        7.92       -2.81     12.12 o
  -4   8  26       42.65       34.28     15.58 o
  -3   8  26       63.54       40.30     14.05 o
  -2   8  26       75.58       70.45     14.79 o
  -1   8  26       55.45       59.90     13.18 o
   0   8  26      115.92      105.58     11.23 o
   1   8  26       47.42       34.10      8.06 o
   2   8  26       78.88       56.68     10.50 o
   3   8  26       67.03       39.90     10.55 o
   4   8  26       45.74       23.28      9.51 o
   5   8  26        6.67       11.73      8.82 o
  -3   9  26       29.41       17.00     12.62 o
  -2   9  26      103.59       94.71     18.32 o
  -1   9  26       14.43       19.86     13.43 o
   0   9  26        9.93       18.67     12.77 o
   1   9  26       15.10       14.85      7.64 o
   2   9  26      105.36       86.39     13.28 o
   3   9  26       28.46       11.54      8.97 o
   1   0  27      114.63      118.51      7.13 o
   2   0  27      331.92      308.40      9.64 o
   3   0  27      159.77      147.67      7.97 o
   4   0  27      102.00      150.19      7.93 o
   5   0  27       25.12       20.44      4.99 o
   6   0  27       22.98       13.25      3.72 o
   7   0  27       34.90       39.80      6.97 o
   8   0  27        1.09        3.92     15.01 o
   9   0  27        8.99       -5.74     18.19 o
  -9   1  27       40.54       13.17     23.43 o
  -8   1  27       67.39       61.52     17.28 o
  -7   1  27       22.84       24.35     12.19 o
  -6   1  27      110.16      109.49      5.78 o
  -5   1  27      449.47      478.71     11.16 o
  -4   1  27      267.84      256.57      7.15 o
  -3   1  27     1004.02     1018.22     15.22 o
  -2   1  27      201.60      226.00      8.63 o
  -1   1  27      121.77      123.35      7.07 o
   0   1  27        0.43        1.18      3.95 o
   1   1  27      121.90      123.60      6.92 o
   2   1  27      215.58      226.65      7.58 o
   3   1  27      968.53      957.31     14.31 o
   4   1  27      265.00      251.71      8.73 o
   5   1  27      394.16      387.02     12.10 o
   6   1  27      104.96       89.04      9.96 o
   7   1  27       18.66       16.19      9.10 o
   8   1  27       63.96       61.22     15.77 o
   9   1  27       35.12       22.45     17.56 o
  -9   2  27       28.13       17.83     18.89 o
  -8   2  27      287.22      354.03     22.59 o
  -7   2  27       16.47       16.25     11.80 o
  -6   2  27      351.83      347.49     10.47 o
  -5   2  27        9.24        4.67      5.27 o
  -4   2  27      122.62      122.99      9.28 o
  -3   2  27      531.97      547.16     13.98 o
  -2   2  27     1007.19     1047.05     12.04 o
  -1   2  27       28.20       22.12      5.05 o
   0   2  27     4338.75     4342.10     45.07 o
   1   2  27       22.20       20.99      5.19 o
   2   2  27      950.03      993.85     18.09 o
   3   2  27      548.89      564.26     12.88 o
   4   2  27      128.01      113.82      8.76 o
   5   2  27        3.35        5.39      6.02 o
   6   2  27      345.76      336.46     10.40 o
   7   2  27       19.81       20.72      9.48 o
   8   2  27      288.48      287.62     16.80 o
   9   2  27       26.44       18.06     15.17 o
  -8   3  27       86.70       81.68     19.32 o
  -7   3  27      144.79      151.22     35.41 o
  -6   3  27        6.68        3.10      4.79 o
  -5   3  27      387.80      391.13     16.06 o
  -4   3  27      284.65      293.81     11.41 o
  -3   3  27      544.54      552.87     14.28 o
  -2   3  27      233.86      253.23     11.86 o
  -1   3  27      214.68      203.37      6.24 o
   0   3  27      582.72      633.41     13.48 o
   1   3  27      177.37      163.37      8.56 o
   2   3  27      224.58      225.76      9.56 o
   3   3  27      541.80      536.26     13.35 o
   4   3  27      286.04      284.94     11.37 o
   5   3  27      406.31      406.82     11.18 o
   6   3  27        6.44        9.93      5.32 o
   7   3  27      135.77      150.70     18.14 o
   8   3  27       81.05       95.39     13.77 o
  -8   4  27       23.76       14.92     14.67 o
  -7   4  27       60.36       49.50     21.24 o
  -6   4  27       77.14       81.99      7.04 o
  -5   4  27      127.54      144.93      9.02 o
  -4   4  27      120.23      134.15     10.41 o
  -3   4  27      116.67      107.21     13.52 o
  -2   4  27      326.47      331.12     16.33 o
  -1   4  27       83.74       69.56      3.96 o
   0   4  27      226.51      185.52      7.55 o
   1   4  27       72.79       74.77      6.92 o
   2   4  27      345.71      357.48     10.63 o
   3   4  27      112.01      123.68      9.20 o
   4   4  27      112.70      113.36     10.39 o
   5   4  27      121.75      142.64     10.77 o
   6   4  27       72.94       50.51     14.26 o
   7   4  27       55.60       47.91     13.09 o
   8   4  27       21.12       18.69     11.99 o
  -8   5  27       15.06       27.54     19.69 o
  -7   5  27       46.15       58.06     19.18 o
  -6   5  27       52.12       62.56      7.68 o
  -5   5  27      102.39      107.15     13.05 o
  -4   5  27       17.61       16.27      8.93 o
  -3   5  27       84.10       74.24     10.85 o
  -2   5  27       96.03       92.87     12.73 o
  -1   5  27      137.11      134.27      3.89 o
   0   5  27       94.05       85.54      5.99 o
   1   5  27      124.97      148.83     10.95 o
   2   5  27       99.49       93.32      8.85 o
   3   5  27       90.81       83.45      9.50 o
   4   5  27       17.21       13.94      6.72 o
   5   5  27      100.65      101.45     10.07 o
   6   5  27       51.49       42.62     10.28 o
   7   5  27       47.32       29.87     11.83 o
   8   5  27       13.52        1.44     22.76 o
  -7   6  27       36.59       42.22     21.17 o
  -6   6  27       96.95      103.33     11.44 o
  -5   6  27       64.19       56.59     10.93 o
  -4   6  27        9.13        5.39      9.46 o
  -3   6  27       62.75       64.63     11.46 o
  -2   6  27      317.64      315.97     17.00 o
  -1   6  27      231.11      215.99      8.09 o
   0   6  27     1474.98     1426.59     22.01 o
   1   6  27      211.19      224.94     17.67 o
   2   6  27      329.75      336.47     12.94 o
   3   6  27       55.11       46.03      8.92 o
   4   6  27       11.79       14.30      7.20 o
   5   6  27       69.54       51.39      9.37 o
   6   6  27       98.79       80.12     14.50 o
   7   6  27       45.53       21.33     11.90 o
  -6   7  27       98.71      101.94     12.17 o
  -5   7  27      206.72      234.28     17.59 o
  -4   7  27      274.44      280.21     20.67 o
  -3   7  27      346.22      333.36     19.42 o
  -2   7  27      156.43      164.83     20.67 o
  -1   7  27       55.67       54.04     12.62 o
   0   7  27        0.71        1.47      4.20 o
   1   7  27       69.54       51.80     11.27 o
   2   7  27      183.72      185.05     13.01 o
   3   7  27      330.76      322.69     13.38 o
   4   7  27      280.78      293.06     13.68 o
   5   7  27      207.89      224.94     12.96 o
   6   7  27       85.29       64.80     12.91 o
  -5   8  27        8.94       22.74     11.99 o
  -4   8  27        7.77        9.08     11.23 o
  -3   8  27       48.19       39.72     15.16 o
  -2   8  27       29.27       27.93     14.45 o
  -1   8  27      165.27      173.09     17.32 o
   0   8  27       30.37       24.30     12.47 o
   1   8  27      161.80      143.03     20.69 o
   2   8  27       37.05       23.26      8.25 o
   3   8  27       50.61       43.30     10.40 o
   4   8  27       10.47       10.23      8.46 o
   5   8  27        8.72        7.69      9.15 o
  -3   9  27        7.95        1.00     24.93 o
  -2   9  27        4.86        3.70     11.81 o
  -1   9  27       24.84       22.31     14.70 o
   0   9  27       11.37       18.97     14.84 o
   1   9  27       18.44       20.21     13.07 o
   2   9  27        5.16        2.72      7.84 o
   3   9  27       10.40        6.98     15.96 o
   0   0  28     2262.13     2331.74     37.93 o
   1   0  28      256.44      276.03      9.06 o
   2   0  28     2195.13     2269.70     26.67 o
   3   0  28      931.80      817.48     14.08 o
   4   0  28       49.56       53.22      5.46 o
   5   0  28      127.98      130.25      7.26 o
   6   0  28      548.35      567.70     15.40 o
   7   0  28        9.67       10.69     13.68 o
   8   0  28      202.04      256.45     23.40 o
   9   0  28        4.48       -2.25     12.83 o
  -9   1  28        7.52        3.86     15.84 o
  -8   1  28       70.47       47.92     20.50 o
  -7   1  28      189.41      209.19     14.29 o
  -6   1  28        2.69        0.91      3.29 o
  -5   1  28      922.81      927.56     16.86 o
  -4   1  28       66.87       52.97      4.69 o
  -3   1  28     1713.41     1801.53     22.12 o
  -2   1  28        2.96        1.66      3.93 o
  -1   1  28     1090.35     1068.06     15.71 o
   0   1  28      567.94      547.52     12.13 o
   1   1  28     1075.17     1054.88     15.95 o
   2   1  28        4.30        7.62      5.02 o
   3   1  28     1639.83     1682.64     21.31 o
   4   1  28       71.32       54.70      4.10 o
   5   1  28      985.72      965.82     19.64 o
   6   1  28        2.39        3.68      3.68 o
   7   1  28      186.17      204.13     13.66 o
   8   1  28       60.82       52.70     15.69 o
   9   1  28       10.06        0.05     11.74 o
  -8   2  28       14.47       11.56     11.17 o
  -7   2  28       20.70       26.25     11.51 o
  -6   2  28       26.63       22.69      6.06 o
  -5   2  28       31.39       26.09      6.49 o
  -4   2  28      276.22      289.51     11.71 o
  -3   2  28        6.15       13.42      6.70 o
  -2   2  28       67.75       74.11      3.77 o
  -1   2  28        1.50        3.48      4.07 o
   0   2  28       78.65       77.33      7.09 o
   1   2  28        1.03       -0.38      3.46 o
   2   2  28       51.76       62.51      8.03 o
   3   2  28       10.42       16.72      6.53 o
   4   2  28      282.81      285.18     11.46 o
   5   2  28       40.98       40.99      6.64 o
   6   2  28       28.55       25.91      5.24 o
   7   2  28       17.91       20.82      9.44 o
   8   2  28       13.73        7.19      8.85 o
  -8   3  28       19.21       13.05     13.30 o
  -7   3  28       28.08       31.31     13.89 o
  -6   3  28      118.68      116.97     15.76 o
  -5   3  28      144.82      151.11     23.99 o
  -4   3  28        3.44        5.59      5.51 o
  -3   3  28      129.41      127.67     10.78 o
  -2   3  28      106.89      104.70      9.91 o
  -1   3  28       86.22       98.21      5.50 o
   0   3  28        8.18        7.36      4.61 o
   1   3  28       86.68      107.76      7.63 o
   2   3  28       88.67       75.60      7.79 o
   3   3  28      131.24      130.57      9.57 o
   4   3  28        0.91        2.70      5.62 o
   5   3  28      137.30      155.03      8.77 o
   6   3  28      117.07      137.40      9.96 o
   7   3  28       29.98       28.02     11.96 o
   8   3  28       21.05       18.27     10.45 o
  -8   4  28      151.54      190.55     21.17 o
  -7   4  28        7.04       -8.01     14.08 o
  -6   4  28      202.72      214.72      9.41 o
  -5   4  28       41.26       40.70      7.23 o
  -4   4  28       93.85       92.35      9.05 o
  -3   4  28      388.78      417.34     14.34 o
  -2   4  28      629.40      618.68     17.20 o
  -1   4  28      655.14      655.16     10.51 o
   0   4  28      869.98      886.69     15.78 o
   1   4  28      608.93      629.87     14.50 o
   2   4  28      637.27      630.70     14.25 o
   3   4  28      397.43      408.42     14.21 o
   4   4  28       97.46       86.30     10.65 o
   5   4  28       47.30       45.67      8.69 o
   6   4  28      184.61      191.86     15.25 o
   7   4  28       10.30        8.29      9.11 o
   8   4  28      158.91      153.64     17.19 o
  -7   5  28       72.75       54.99     21.03 o
  -6   5  28        6.88        7.96      6.36 o
  -5   5  28      365.21      394.70     13.94 o
  -4   5  28       60.39       50.85     10.38 o
  -3   5  28      687.38      679.69     20.76 o
  -2   5  28      142.32      156.52     13.39 o
  -1   5  28      281.82      255.36      7.30 o
   0   5  28        0.61       -3.70      3.70 o
   1   5  28      268.35      268.18     10.11 o
   2   5  28      151.80      158.79     10.41 o
   3   5  28      672.55      658.18     18.03 o
   4   5  28       58.58       57.92      8.13 o
   5   5  28      377.47      403.04     14.65 o
   6   5  28       11.57        6.14      7.24 o
   7   5  28       64.16       26.24     11.71 o
  -6   6  28       18.56       25.25     11.97 o
  -5   6  28       30.52       29.06      9.53 o
  -4   6  28        2.98        0.75      8.13 o
  -3   6  28        2.71       11.10      8.95 o
  -2   6  28      188.14      184.32     15.04 o
  -1   6  28       55.47       66.12     13.03 o
   0   6  28      181.31      176.66      8.76 o
   1   6  28       46.09       43.83      8.21 o
   2   6  28      187.72      183.38     10.21 o
   3   6  28        1.50       10.05      7.29 o
   4   6  28        4.82        6.71      6.71 o
   5   6  28       27.18       17.68      8.51 o
   6   6  28       15.37        9.38      7.63 o
  -5   7  28        6.01       14.90      9.66 o
  -4   7  28       13.42        8.56     10.24 o
  -3   7  28       21.07       22.12     12.67 o
  -2   7  28       93.35      104.74     15.09 o
  -1   7  28       12.02        0.70     10.53 o
   0   7  28       27.74       22.40      5.79 o
   1   7  28       14.89        8.28      6.41 o
   2   7  28       93.83       90.01     15.69 o
   3   7  28       26.53       18.89      8.53 o
   4   7  28       14.36        5.49      7.73 o
   5   7  28        6.98        3.73      7.86 o
  -4   8  28        1.98        6.49     10.92 o
  -3   8  28       73.61       68.46     15.08 o
  -2   8  28       33.41       24.63     12.74 o
  -1   8  28      177.20      219.49     17.67 o
   0   8  28      242.19      274.69     20.13 o
   1   8  28      185.18      173.71     24.69 o
   2   8  28       34.26       15.11      9.08 o
   3   8  28       63.81       55.13     11.61 o
   4   8  28        1.34        6.81      8.32 o
  -2   9  28       31.07       30.49     14.61 o
  -1   9  28        0.47        1.28     12.39 o
   0   9  28        1.65        3.42     11.72 o
   1   9  28        1.96        9.16     11.53 o
   2   9  28       31.99       13.91      8.70 o
   1   0  29       65.61       74.01      7.14 o
   2   0  29      996.89      998.13     16.91 o
   3   0  29      267.64      276.78      9.01 o
   4   0  29      681.74      664.69     12.82 o
   5   0  29       42.02       38.17      5.06 o
   6   0  29      164.67      159.54      6.89 o
   7   0  29        1.94       -3.81     12.18 o
   8   0  29        6.79       16.46     15.30 o
  -8   1  29       86.28       75.78     35.03 o
  -7   1  29      111.89      119.34     19.08 o
  -6   1  29       34.64       39.03      6.52 o
  -5   1  29      309.58      312.79     10.97 o
  -4   1  29       60.48       52.52      4.07 o
  -3   1  29      220.30      230.32      8.38 o
  -2   1  29        6.27        6.04      4.63 o
  -1   1  29      324.62      310.93      9.99 o
   0   1  29       29.14       24.43      6.46 o
   1   1  29      336.52      320.38     10.23 o
   2   1  29        8.36       11.43      4.59 o
   3   1  29      259.14      259.21      8.80 o
   4   1  29       70.70       67.59      4.58 o
   5   1  29      301.39      320.63     12.90 o
   6   1  29       33.31       42.78      5.42 o
   7   1  29      132.91      139.53     24.82 o
   8   1  29       82.60       65.06     16.75 o
  -8   2  29      192.92      188.96     38.15 o
  -7   2  29       27.09       19.03     11.75 o
  -6   2  29      136.28      134.13      9.15 o
  -5   2  29       17.44       15.47      5.79 o
  -4   2  29       39.70       48.54      7.40 o
  -3   2  29      119.59      141.47      8.93 o
  -2   2  29      876.10      837.87     12.07 o
  -1   2  29       79.82       87.80      7.43 o
   0   2  29      673.93      682.12     15.16 o
   1   2  29       66.39       56.85      5.51 o
   2   2  29      862.93      859.44     16.96 o
   3   2  29      128.10      132.44      9.64 o
   4   2  29       35.26       32.49      7.53 o
   5   2  29       12.89       11.96      6.10 o
   6   2  29      152.92      157.74      7.93 o
   7   2  29       25.34       24.21     10.25 o
   8   2  29      182.05      191.88     14.32 o
  -8   3  29       28.53       18.95     14.88 o
  -7   3  29      136.34      129.07     29.68 o
  -6   3  29       64.80       58.17     11.94 o
  -5   3  29      638.55      649.57     17.63 o
  -4   3  29       48.10       40.96      8.02 o
  -3   3  29      467.14      460.52     13.94 o
  -2   3  29      164.54      171.69     11.72 o
  -1   3  29      708.17      658.73     11.34 o
   0   3  29       24.61       19.88      5.38 o
   1   3  29      646.57      598.76     13.35 o
   2   3  29      156.02      158.91     10.18 o
   3   3  29      462.77      454.58     12.77 o
   4   3  29       51.93       57.01      7.93 o
   5   3  29      634.89      630.86     14.65 o
   6   3  29       62.36       59.25     10.27 o
   7   3  29      131.52      119.30     20.44 o
   8   3  29       27.67       33.97     11.42 o
  -7   4  29        1.45       20.13     15.03 o
  -6   4  29      138.58      137.43      9.57 o
  -5   4  29      126.11      138.74     12.64 o
  -4   4  29      159.68      176.63     10.58 o
  -3   4  29      233.70      200.58     12.77 o
  -2   4  29      115.89      119.07     11.30 o
  -1   4  29      233.51      219.60      9.92 o
   0   4  29       84.77       72.39      5.88 o
   1   4  29      231.64      227.06      9.62 o
   2   4  29      122.78      148.44      9.30 o
   3   4  29      245.90      211.09     11.07 o
   4   4  29      143.80      160.86     11.85 o
   5   4  29      129.90      152.65     11.23 o
   6   4  29      133.94       99.40     17.96 o
   7   4  29        2.34        6.88     10.42 o
  -7   5  29       83.77      100.46     22.86 o
  -6   5  29      160.57      158.91     11.67 o
  -5   5  29        8.90       12.26      7.38 o
  -4   5  29       91.15       77.50     11.86 o
  -3   5  29      316.01      328.77     17.91 o
  -2   5  29      133.21      116.70     12.30 o
  -1   5  29      700.14      684.40     19.99 o
   0   5  29      136.82      134.78      6.80 o
   1   5  29      696.68      679.64     14.64 o
   2   5  29      126.84      121.74      9.88 o
   3   5  29      306.86      292.04     13.23 o
   4   5  29       92.60       79.94     10.40 o
   5   5  29       11.52       23.31      8.36 o
   6   5  29      166.24      180.43     12.71 o
   7   5  29       89.85       39.47     14.74 o
  -6   6  29       80.46       93.05      9.92 o
  -5   6  29       26.72       26.85      9.65 o
  -4   6  29       21.77       21.08      9.48 o
  -3   6  29      206.91      200.33     15.93 o
  -2   6  29      247.12      229.99     25.48 o
  -1   6  29       41.82       44.84     14.07 o
   0   6  29      195.45      240.11      9.31 o
   1   6  29       58.04       48.58      9.06 o
   2   6  29      225.70      215.40     10.85 o
   3   6  29      217.22      211.73     11.80 o
   4   6  29       20.51       15.76      8.34 o
   5   6  29       21.29       12.47      8.14 o
   6   6  29       82.67       49.56     14.07 o
  -5   7  29       77.96       72.23     13.59 o
  -4   7  29       42.90       32.22     11.26 o
  -3   7  29       90.90       74.49     14.34 o
  -2   7  29       68.59       61.85     12.93 o
  -1   7  29       37.34       54.13     13.11 o
   0   7  29       38.37       23.80     13.09 o
   1   7  29       32.37       22.13      9.64 o
   2   7  29       65.28       52.71     12.86 o
   3   7  29       95.30       84.44     16.13 o
   4   7  29       40.92       29.46      9.09 o
   5   7  29       73.49       58.85     12.39 o
  -4   8  29       47.45       67.09     24.72 o
  -3   8  29       31.93       22.99     13.15 o
  -2   8  29      126.84      101.92     18.78 o
  -1   8  29       34.69       40.74     13.32 o
   0   8  29       11.90        5.34     12.43 o
   1   8  29       35.84       27.12     13.05 o
   2   8  29      122.70       97.10     15.13 o
   3   8  29       35.69       20.05     10.05 o
   4   8  29       42.94       54.00     13.58 o
   0   0  30      815.94      861.78     23.25 o
   1   0  30       85.28       86.76      6.96 o
   2   0  30      360.00      377.09     10.93 o
   3   0  30       16.72       18.29      4.67 o
   4   0  30       68.69       72.92      6.36 o
   5   0  30        5.21        4.69      3.58 o
   6   0  30      111.33      102.37     16.04 o
   7   0  30        3.26       15.92     14.69 o
   8   0  30       40.09       39.41     17.68 o
  -8   1  30       25.40       12.89     18.00 o
  -7   1  30      128.99      130.66     31.67 o
  -6   1  30       56.41       49.04      7.01 o
  -5   1  30      324.77      331.63     12.07 o
  -4   1  30      320.15      317.51     10.89 o
  -3   1  30      132.30      155.59      7.36 o
  -2   1  30      180.54      188.05      7.63 o
  -1   1  30      585.59      643.14     13.84 o
   0   1  30      162.77      159.89      9.03 o
   1   1  30      632.84      665.91     13.54 o
   2   1  30      186.88      182.28      7.46 o
   3   1  30      153.69      153.03      6.28 o
   4   1  30      316.92      307.96     10.98 o
   5   1  30      317.04      322.43     12.02 o
   6   1  30       48.06       43.28      6.50 o
   7   1  30      120.38      108.13     34.55 o
   8   1  30       27.94        8.96     13.11 o
  -8   2  30       42.62       19.14     20.89 o
  -7   2  30       31.14       21.19     14.71 o
  -6   2  30      344.64      333.53     19.24 o
  -5   2  30      117.33      141.06     11.39 o
  -4   2  30      638.89      691.32     16.35 o
  -3   2  30      230.88      230.49     11.33 o
  -2   2  30      845.77      816.48     11.64 o
  -1   2  30        7.50        1.43      4.37 o
   0   2  30       24.30       29.79      5.77 o
   1   2  30        3.75        6.61      4.14 o
   2   2  30      869.48      866.39     17.75 o
   3   2  30      218.00      199.54     10.16 o
   4   2  30      710.60      714.91     18.17 o
   5   2  30      113.80      128.80      8.22 o
   6   2  30      349.00      327.65     12.63 o
   7   2  30       30.85       20.82     10.28 o
   8   2  30       45.08       36.97     15.16 o
  -8   3  30       23.69       18.99     13.28 o
  -7   3  30      291.59      327.83     23.48 o
  -6   3  30       78.29       84.70     11.23 o
  -5   3  30      124.45      144.92     11.76 o
  -4   3  30       84.64       91.10     12.62 o
  -3   3  30      195.79      223.30     11.14 o
  -2   3  30      282.99      283.16     13.62 o
  -1   3  30      180.39      174.83      7.50 o
   0   3  30      103.85      106.42      7.02 o
   1   3  30      128.15      132.37      8.98 o
   2   3  30      275.46      280.90     10.66 o
   3   3  30      197.41      191.21     10.52 o
   4   3  30       80.49       99.67      9.52 o
   5   3  30      116.25      125.97      9.47 o
   6   3  30       77.20       80.08     11.80 o
   7   3  30      289.10      302.74     17.99 o
   8   3  30       23.25       12.00     11.21 o
  -7   4  30       44.49       53.00     15.61 o
  -6   4  30       14.83       15.81      8.32 o
  -5   4  30        0.70        1.06      5.19 o
  -4   4  30       34.19       26.46      7.94 o
  -3   4  30      173.53      182.85     12.33 o
  -2   4  30       77.37       78.68     11.30 o
  -1   4  30       96.26      107.23      5.94 o
   0   4  30      220.66      273.75      8.99 o
   1   4  30      101.95      120.13      8.89 o
   2   4  30       85.78      102.49      8.68 o
   3   4  30      199.77      198.28     11.03 o
   4   4  30       44.28       33.80      8.37 o
   5   4  30        1.85       -4.16      6.10 o
   6   4  30       19.09       18.93      6.47 o
   7   4  30       40.92       19.68     13.15 o
  -7   5  30       25.67       22.01     21.40 o
  -6   5  30       33.84       32.75      9.84 o
  -5   5  30      108.80      132.96     12.37 o
  -4   5  30       57.95       67.95      9.82 o
  -3   5  30      130.13      143.65     14.56 o
  -2   5  30       10.50        2.15      8.83 o
  -1   5  30      375.34      367.52     17.83 o
   0   5  30      170.26      173.08      8.02 o
   1   5  30      359.10      354.20     11.17 o
   2   5  30       12.29        9.14      5.95 o
   3   5  30      141.52      144.04     10.95 o
   4   5  30       51.99       33.20      9.93 o
   5   5  30      105.62      106.11     15.82 o
   6   5  30       31.15        7.40      9.00 o
   7   5  30       29.61       13.90     11.11 o
  -6   6  30       45.89       41.13      8.82 o
  -5   6  30       72.96       77.31     11.53 o
  -4   6  30      199.52      205.27     15.43 o
  -3   6  30      184.09      207.99     14.53 o
  -2   6  30      306.39      341.01     17.96 o
  -1   6  30       87.96       77.64     12.25 o
   0   6  30      100.75      100.66     13.44 o
   1   6  30       80.41       59.70     12.25 o
   2   6  30      332.94      348.69     14.42 o
   3   6  30      188.88      188.35     13.48 o
   4   6  30      213.62      229.98     12.31 o
   5   6  30       71.01       51.32     11.86 o
   6   6  30       48.93       21.35     10.83 o
  -5   7  30       20.74        4.02     10.57 o
  -4   7  30       20.93       15.89     12.05 o
  -3   7  30       15.54        4.07     10.51 o
  -2   7  30      116.00       86.38     13.87 o
  -1   7  30      300.54      299.50     19.14 o
   0   7  30      424.24      461.31     20.67 o
   1   7  30      296.64      262.46     11.99 o
   2   7  30      104.09       69.45     12.65 o
   3   7  30       23.30       12.10      7.83 o
   4   7  30       19.25       19.42      9.45 o
   5   7  30       20.41        8.81      8.61 o
  -3   8  30       54.19       51.43     13.53 o
  -2   8  30       55.02       42.97     13.90 o
  -1   8  30       23.06       10.14     13.13 o
   0   8  30        2.31       -1.38     10.78 o
   1   8  30       15.26        8.56     11.67 o
   2   8  30       50.57       32.47      8.84 o
   3   8  30       56.75       24.97     11.24 o
   1   0  31       50.35       50.96      6.85 o
   2   0  31     1168.23     1229.44     21.75 o
   3   0  31        8.96        7.64      4.96 o
   4   0  31     1506.08     1603.38     21.83 o
   5   0  31        0.95        1.05      3.07 o
   6   0  31      298.43      344.72     23.74 o
   7   0  31       12.31        4.74     17.06 o
   8   0  31        0.56       12.60     15.68 o
  -8   1  31        4.07        3.74     18.00 o
  -7   1  31       96.33      169.44     23.67 o
  -6   1  31        2.73        0.18      7.24 o
  -5   1  31        6.31        5.85      5.00 o
  -4   1  31       61.23       49.15      6.19 o
  -3   1  31      442.56      454.86     13.38 o
  -2   1  31       57.74       54.69      5.85 o
  -1   1  31     1261.13     1291.92     21.00 o
   0   1  31       26.38       21.78      5.84 o
   1   1  31     1174.93     1194.02     19.10 o
   2   1  31       55.64       36.57      6.49 o
   3   1  31      429.12      425.72     10.51 o
   4   1  31       53.06       44.49      3.82 o
   5   1  31       11.44        4.47      5.84 o
   6   1  31        2.33        2.88      4.07 o
   7   1  31       83.58       67.35     31.85 o
   8   1  31        4.72       13.15     13.36 o
  -8   2  31        2.89        3.38     17.06 o
  -7   2  31       51.52       37.21     13.80 o
  -6   2  31       39.21       37.24     11.75 o
  -5   2  31        0.12        1.95      5.63 o
  -4   2  31       40.45       28.42      8.53 o
  -3   2  31       27.16       27.34      7.46 o
  -2   2  31       69.59       76.10      5.18 o
  -1   2  31      225.75      223.89      8.34 o
   0   2  31       14.39        7.29      4.52 o
   1   2  31      216.56      202.87      8.22 o
   2   2  31       71.09       75.38      9.40 o
   3   2  31       29.96       27.18      7.14 o
   4   2  31       42.64       52.96      8.23 o
   5   2  31        0.44        1.38      4.71 o
   6   2  31       39.17       32.69      7.68 o
   7   2  31       47.90       28.74     13.88 o
   8   2  31        2.08        4.90     13.82 o
  -7   3  31       34.25       31.42     17.03 o
  -6   3  31       20.55       36.36     12.90 o
  -5   3  31       31.95       36.37      7.81 o
  -4   3  31       43.43       47.14     10.59 o
  -3   3  31      143.68      148.91     16.83 o
  -2   3  31       37.84       38.04      9.07 o
  -1   3  31      288.85      273.31      9.19 o
   0   3  31       47.16       66.36      6.51 o
   1   3  31      272.06      269.72     10.79 o
   2   3  31       47.98       59.47      8.26 o
   3   3  31      131.58      137.26      9.56 o
   4   3  31       44.88       45.29      7.44 o
   5   3  31       34.70       29.96      7.89 o
   6   3  31       24.28        9.04      7.11 o
   7   3  31       32.69       21.81     11.08 o
  -7   4  31      106.36      119.63     18.74 o
  -6   4  31      153.93      183.66     21.06 o
  -5   4  31       32.05       38.15      7.56 o
  -4   4  31      546.07      577.64     17.68 o
  -3   4  31      297.86      307.51     14.61 o
  -2   4  31      493.31      480.71     16.26 o
  -1   4  31      156.53      154.76      8.51 o
   0   4  31       33.97       33.01      6.15 o
   1   4  31      152.52      169.60     10.18 o
   2   4  31      425.81      451.03     13.83 o
   3   4  31      286.84      298.21     12.86 o
   4   4  31      548.25      587.01     17.27 o
   5   4  31       37.39       24.99      9.39 o
   6   4  31      147.08      120.11     20.20 o
   7   4  31      112.30       61.62     18.47 o
  -6   5  31       40.34       59.47     22.78 o
  -5   5  31       37.23       38.00      9.00 o
  -4   5  31       21.98       15.90      8.95 o
  -3   5  31      128.35      144.21     13.11 o
  -2   5  31       33.03       25.07      9.60 o
  -1   5  31      670.54      659.89     22.23 o
   0   5  31      104.41      127.54      7.78 o
   1   5  31      653.29      642.90     14.63 o
   2   5  31       30.94       31.52      7.85 o
   3   5  31      138.30      161.92     11.63 o
   4   5  31       23.67       11.60      8.58 o
   5   5  31       30.80       24.14      9.47 o
   6   5  31       38.11       30.37     10.08 o
  -5   6  31       20.94       27.00      9.31 o
  -4   6  31       40.53       41.67     13.68 o
  -3   6  31       36.13       35.26     11.09 o
  -2   6  31       44.99       36.88     11.90 o
  -1   6  31       18.93       29.71     10.71 o
   0   6  31        3.34        9.57      9.87 o
   1   6  31       18.99       16.72      6.96 o
   2   6  31       43.11       32.02      8.40 o
   3   6  31       38.60       30.82      9.09 o
   4   6  31       43.91       36.36      9.11 o
   5   6  31       16.80        6.75      9.69 o
  -4   7  31       12.45        7.65     10.63 o
  -3   7  31        3.55        4.04     10.80 o
  -2   7  31       10.63        1.33     13.58 o
  -1   7  31       50.50       32.51     14.12 o
   0   7  31       20.74       11.57     12.32 o
   1   7  31       54.68       20.75     14.27 o
   2   7  31       12.67       14.86      7.31 o
   3   7  31        5.07        7.29      7.42 o
   4   7  31        8.62       13.69      8.90 o
  -2   8  31       31.77       26.97     13.58 o
  -1   8  31        1.65        2.33     11.68 o
   0   8  31       36.85       44.09     14.23 o
   1   8  31        0.38        4.60     11.61 o
   2   8  31       37.07       29.94     15.00 o
   0   0  32     1034.27      930.22     23.40 o
   1   0  32       28.47       27.33      6.31 o
   2   0  32      180.18      158.04      7.90 o
   3   0  32       88.75       72.64      6.29 o
   4   0  32        1.17       -1.71      4.25 o
   5   0  32       21.16       35.55      8.10 o
   6   0  32       44.20       35.31     16.13 o
   7   0  32      122.80       89.15     40.81 o
  -7   1  32       77.32       65.91     20.59 o
  -6   1  32       14.86        3.52     13.59 o
  -5   1  32      111.30      101.42     11.09 o
  -4   1  32      151.06      162.67      9.96 o
  -3   1  32      154.78      167.37      6.90 o
  -2   1  32       11.90        9.60      4.84 o
  -1   1  32      571.35      573.57     13.67 o
   0   1  32      163.31      147.46      8.05 o
   1   1  32      598.84      581.59     12.92 o
   2   1  32        6.22        6.93      4.28 o
   3   1  32      149.56      166.10      6.63 o
   4   1  32      160.32      176.48      9.46 o
   5   1  32      121.26      131.09      9.59 o
   6   1  32       15.93       17.10     13.14 o
   7   1  32       77.33       53.76     25.41 o
  -7   2  32       66.35       86.46     32.51 o
  -6   2  32      179.94      188.36     19.85 o
  -5   2  32       15.81       16.39      7.43 o
  -4   2  32      825.78      830.79     17.75 o
  -3   2  32       38.17       42.65      7.72 o
  -2   2  32      375.54      367.42      8.61 o
  -1   2  32      163.01      172.69      8.78 o
   0   2  32       46.90       60.04      7.09 o
   1   2  32      168.65      177.63      8.24 o
   2   2  32      340.57      351.76     12.61 o
   3   2  32       40.63       33.54      8.06 o
   4   2  32      816.51      812.12     18.37 o
   5   2  32       17.41       15.25      6.63 o
   6   2  32      190.90      194.34     15.77 o
   7   2  32       63.24       57.82     19.37 o
  -7   3  32       33.27       29.44     14.21 o
  -6   3  32        5.18       17.72     14.20 o
  -5   3  32       98.23      110.22      9.81 o
  -4   3  32       21.28        9.32      7.75 o
  -3   3  32      195.51      211.21     15.40 o
  -2   3  32       42.43       46.02      9.49 o
  -1   3  32      813.82      769.24     13.21 o
   0   3  32        7.32        6.14      4.59 o
   1   3  32      855.29      840.63     22.05 o
   2   3  32       49.15       48.47      7.84 o
   3   3  32      209.31      225.95     10.65 o
   4   3  32       26.35       19.49      7.17 o
   5   3  32      108.01       76.69     10.60 o
   6   3  32        5.25        5.49     11.10 o
   7   3  32       35.99       29.96     12.09 o
  -6   4  32      120.68      123.11     19.11 o
  -5   4  32        2.96       -2.97      6.93 o
  -4   4  32       41.48       43.03      9.14 o
  -3   4  32        6.31        9.18      9.25 o
  -2   4  32      199.03      203.53     12.99 o
  -1   4  32       52.56       37.73      3.49 o
   0   4  32      153.86      149.19      7.22 o
   1   4  32       51.25       56.87      7.29 o
   2   4  32      197.95      206.54     11.09 o
   3   4  32        4.37        2.59      6.96 o
   4   4  32       45.36       36.54     10.11 o
   5   4  32        2.13        4.65      5.75 o
   6   4  32      122.21       81.51     28.95 o
  -6   5  32       20.05       16.95     17.75 o
  -5   5  32       40.62       24.89      9.25 o
  -4   5  32       68.14       72.95     10.38 o
  -3   5  32        2.90       -0.88      7.54 o
  -2   5  32      135.72      158.55     13.02 o
  -1   5  32       23.38       20.90     11.13 o
   0   5  32       60.97       51.82      6.42 o
   1   5  32       30.83       35.08      7.58 o
   2   5  32      140.97      140.47     10.12 o
   3   5  32        2.85        2.68      6.41 o
   4   5  32       69.00       55.40      9.94 o
   5   5  32       40.66       13.22      9.60 o
   6   5  32       26.14       20.89     10.83 o
  -5   6  32       31.41       18.33      9.90 o
  -4   6  32      162.38      187.57     13.85 o
  -3   6  32       65.71       66.50     12.89 o
  -2   6  32      191.01      212.46     17.06 o
  -1   6  32      158.87      183.88     16.21 o
   0   6  32        0.01       -3.12      9.69 o
   1   6  32      151.20      159.09     12.91 o
   2   6  32      178.22      169.22     12.02 o
   3   6  32       61.91       48.27      9.82 o
   4   6  32      182.41      204.48     14.27 o
   5   6  32       37.89       16.91      9.43 o
  -3   7  32       75.22       76.88     14.41 o
  -2   7  32      106.53      125.15     17.69 o
  -1   7  32      135.21      155.27     23.27 o
   0   7  32       49.79       44.60     14.35 o
   1   7  32      135.13      121.76     29.58 o
   2   7  32      100.78       85.17     20.31 o
   3   7  32       75.60       60.64     13.62 o
   0   8  32       31.53       12.59     14.71 o
   1   0  33        2.30        4.45      5.25 o
   2   0  33      205.91      254.46      9.61 o
   3   0  33       57.53       44.44      6.70 o
   4   0  33      322.97      308.59     10.32 o
   5   0  33       92.28       97.39      9.53 o
   6   0  33      125.72      177.78     20.70 o
   7   0  33       37.31       17.12     16.51 o
  -7   1  33       77.98       51.20     19.92 o
  -6   1  33       11.96        4.87     17.24 o
  -5   1  33      305.79      326.83     12.37 o
  -4   1  33        2.74        1.14      5.60 o
  -3   1  33      385.92      393.72      9.77 o
  -2   1  33       44.96       31.61      6.50 o
  -1   1  33      180.25      200.90      8.56 o
   0   1  33        6.81        5.47      6.31 o
   1   1  33      150.78      168.16      8.18 o
   2   1  33       43.18       28.22      5.53 o
   3   1  33      387.93      381.73     12.56 o
   4   1  33        4.09       10.87      6.02 o
   5   1  33      289.32      316.34     12.68 o
   6   1  33       10.22       25.71     15.56 o
   7   1  33       79.41       88.84     21.13 o
  -7   2  33       12.42        3.06     19.19 o
  -6   2  33      163.45      187.33     17.64 o
  -5   2  33       28.27       23.56      8.38 o
  -4   2  33       25.88       24.65      7.26 o
  -3   2  33       62.37       64.78      9.41 o
  -2   2  33      250.01      265.68     11.40 o
  -1   2  33       14.46        8.06      4.67 o
   0   2  33      347.31      364.69     10.96 o
   1   2  33        9.53        3.46      4.28 o
   2   2  33      218.05      234.73     12.13 o
   3   2  33       58.37       55.65      9.08 o
   4   2  33       25.86       21.31      8.63 o
   5   2  33       23.39       27.01      8.02 o
   6   2  33      170.30      195.30     15.47 o
   7   2  33       11.80       11.90     15.00 o
  -6   3  33       14.72        9.12     12.74 o
  -5   3  33      184.35      204.57     12.87 o
  -4   3  33      157.52      183.69     12.92 o
  -3   3  33      259.08      295.13     16.65 o
  -2   3  33      346.54      358.47     17.16 o
  -1   3  33      237.29      224.03      9.24 o
   0   3  33      133.64      160.23      7.98 o
   1   3  33      221.20      222.75     11.06 o
   2   3  33      341.20      344.84     12.28 o
   3   3  33      233.98      253.60     11.96 o
   4   3  33      156.05      176.93     10.86 o
   5   3  33      178.07      186.04     11.18 o
   6   3  33       11.43       13.56     12.42 o
  -6   4  33       72.09       86.98     20.22 o
  -5   4  33       86.25      113.48     11.29 o
  -4   4  33      192.15      211.54     13.31 o
  -3   4  33       36.62       31.24     10.36 o
  -2   4  33      185.13      200.11     15.56 o
  -1   4  33       22.37       20.87     12.61 o
   0   4  33       14.22        7.55      5.81 o
   1   4  33       30.75       40.23      6.81 o
   2   4  33      186.46      186.23     11.92 o
   3   4  33       40.75       43.89      9.11 o
   4   4  33      201.06      237.64     12.78 o
   5   4  33       80.98       88.86     11.42 o
   6   4  33       78.60       46.79     17.36 o
  -5   5  33       92.79      101.36     16.93 o
  -4   5  33        2.29        6.59      7.95 o
  -3   5  33      105.17      133.59     12.77 o
  -2   5  33        1.78        5.73      6.42 o
  -1   5  33      301.20      323.60     17.54 o
   0   5  33        4.57        6.43     10.47 o
   1   5  33      296.51      319.28     12.96 o
   2   5  33        2.08       -0.85      4.79 o
   3   5  33      101.39      104.35     11.35 o
   4   5  33        3.06        7.33      7.62 o
   5   5  33       86.70       38.39     14.51 o
  -4   6  33       13.41        1.49      8.50 o
  -3   6  33       32.50       41.32     11.32 o
  -2   6  33       88.15       51.68     14.82 o
  -1   6  33      117.78      117.62     19.26 o
   0   6  33      222.66      220.92     16.43 o
   1   6  33      122.64      146.19     18.99 o
   2   6  33       93.39       94.78      9.67 o
   3   6  33       35.21       45.48     11.65 o
   4   6  33        7.11        7.80      8.01 o
  -3   7  33       29.91       13.88     11.54 o
  -2   7  33       51.10       49.84     14.23 o
  -1   7  33       16.23       26.43     12.22 o
   0   7  33        5.67        6.99     11.36 o
   1   7  33       17.23        9.46     12.30 o
   2   7  33       54.38       31.27     16.58 o
   3   7  33       35.95       14.37      8.18 o
   0   0  34      610.78      640.93     22.99 o
   1   0  34        0.32        1.60      4.02 o
   2   0  34      444.23      477.84     13.05 o
   3   0  34      225.26      192.61      8.05 o
   4   0  34        8.69        3.65      5.83 o
   5   0  34       40.93       47.98      8.73 o
   6   0  34      166.27      202.92     29.49 o
   7   0  34        0.42      -14.15     17.55 o
  -7   1  34        8.83        2.35     12.77 o
  -6   1  34        4.46       15.40     14.90 o
  -5   1  34      251.20      266.07     13.89 o
  -4   1  34        1.82        5.42      6.02 o
  -3   1  34      378.74      365.13     12.41 o
  -2   1  34      148.92      137.00      8.55 o
  -1   1  34       99.46      104.81      8.58 o
   0   1  34      124.96      105.93      7.91 o
   1   1  34      108.16      116.32      9.08 o
   2   1  34      150.91      137.57      8.84 o
   3   1  34      382.52      391.13     14.65 o
   4   1  34        0.82        3.60      5.79 o
   5   1  34      275.61      284.53     16.46 o
   6   1  34        3.09       -4.84     14.47 o
   7   1  34        6.16        1.52     15.52 o
  -6   2  34       26.36       16.99     21.83 o
  -5   2  34       57.05       68.57     10.36 o
  -4   2  34       61.09       51.30      8.46 o
  -3   2  34        9.57       13.93      7.61 o
  -2   2  34       20.25       20.54      4.67 o
  -1   2  34       11.99       14.92      4.37 o
   0   2  34      111.08      119.36      8.01 o
   1   2  34       13.15        9.55      6.96 o
   2   2  34       19.92       16.67      7.55 o
   3   2  34       10.67       17.66      7.41 o
   4   2  34       53.97       52.70      9.50 o
   5   2  34       53.10       52.12      9.33 o
   6   2  34       21.32        6.46     12.56 o
  -6   3  34       15.29        7.31     14.30 o
  -5   3  34      101.71      114.55     11.14 o
  -4   3  34       56.54       51.32      9.72 o
  -3   3  34      138.02      145.51     12.25 o
  -2   3  34       26.23       30.17      9.28 o
  -1   3  34      100.66      101.61      9.73 o
   0   3  34        1.75        3.90      5.12 o
   1   3  34       88.82      102.39      9.67 o
   2   3  34       27.81       19.91      7.33 o
   3   3  34      130.14      142.89     10.74 o
   4   3  34       53.61       50.25      8.43 o
   5   3  34      105.45      116.75     12.62 o
   6   3  34       12.66        4.51     10.12 o
  -6   4  34      104.86       69.54     27.43 o
  -5   4  34       40.34       41.10      9.38 o
  -4   4  34        7.57        2.48     10.92 o
  -3   4  34       50.30       42.51     10.54 o
  -2   4  34      393.05      385.02     18.85 o
  -1   4  34       45.93       41.25     11.13 o
   0   4  34      473.11      458.06     15.03 o
   1   4  34       52.99       64.63      8.23 o
   2   4  34      368.21      356.49     13.28 o
   3   4  34       54.26       46.89      9.14 o
   4   4  34        7.36        9.64      7.05 o
   5   4  34       46.12       27.48     10.89 o
   6   4  34       92.16       60.97     19.25 o
  -5   5  34      169.39      176.74     12.51 o
  -4   5  34       54.53       58.96     10.14 o
  -3   5  34      261.63      274.89     16.76 o
  -2   5  34      195.00      198.88     14.63 o
  -1   5  34       42.78       44.25     11.67 o
   0   5  34       31.44       24.98     12.34 o
   1   5  34       35.63       30.52      7.67 o
   2   5  34      203.25      217.25     11.34 o
   3   5  34      271.99      295.54     13.68 o
   4   5  34       65.12       51.27     11.40 o
   5   5  34      177.01      190.72     14.93 o
  -4   6  34       18.73       12.44     11.49 o
  -3   6  34        2.57        3.72      7.53 o
  -2   6  34       17.02       17.71     10.78 o
  -1   6  34       35.89       34.80     11.68 o
   0   6  34      158.85      150.12     32.04 o
   1   6  34       30.96       25.28     12.13 o
   2   6  34       17.93       18.42      8.28 o
   3   6  34        1.90       -5.06      7.64 o
   4   6  34       17.12       25.48      9.22 o
  -1   7  34       50.25       53.94     16.18 o
   0   7  34        0.26       -2.10     11.10 o
   1   7  34       46.43       25.74     13.78 o
   1   0  35        0.87        2.30      5.39 o
   2   0  35      210.63      185.28      9.43 o
   3   0  35        1.67        1.41      5.45 o
   4   0  35        0.32        3.40      7.93 o
   5   0  35       10.12       10.00      7.81 o
   6   0  35       13.31       22.28     17.95 o
  -6   1  35       12.90       13.34     14.59 o
  -5   1  35      160.09      179.73     13.15 o
  -4   1  35       15.42       19.94      7.31 o
  -3   1  35      274.98      333.86     13.33 o
  -2   1  35       69.30       87.61      7.16 o
  -1   1  35       66.06       77.29      8.69 o
   0   1  35        0.34       -5.01      5.01 o
   1   1  35       76.72       92.70      8.15 o
   2   1  35       64.71       61.59      6.88 o
   3   1  35      263.38      276.79     14.59 o
   4   1  35       13.48       19.84      7.01 o
   5   1  35      183.02      219.30     16.19 o
   6   1  35       16.41       12.93     16.70 o
  -6   2  35       71.56       59.50     27.82 o
  -5   2  35        5.54        5.62      7.82 o
  -4   2  35       39.88       42.02     11.37 o
  -3   2  35      101.04      104.81      9.96 o
  -2   2  35      561.95      599.26     15.98 o
  -1   2  35       97.81      111.32      7.12 o
   0   2  35      710.44      699.93     15.67 o
   1   2  35       98.18      118.37     12.84 o
   2   2  35      555.66      568.74     17.87 o
   3   2  35       97.47      105.19     10.31 o
   4   2  35       38.54       44.38      9.16 o
   5   2  35        5.69        4.20      6.51 o
   6   2  35       69.71      101.79     29.80 o
  -6   3  35       48.81       43.57     13.39 o
  -5   3  35      222.57      239.30     13.07 o
  -4   3  35       17.95       15.68      9.09 o
  -3   3  35      403.30      440.63     17.84 o
  -2   3  35       43.64       40.41     10.25 o
  -1   3  35      130.90      136.29     12.96 o
   0   3  35       10.22       11.49      5.78 o
   1   3  35      135.80      156.71     10.59 o
   2   3  35       48.66       41.44      8.51 o
   3   3  35      434.71      463.16     14.79 o
   4   3  35       21.54       21.72      8.07 o
   5   3  35      242.39      248.40     12.73 o
   6   3  35       50.25       27.87     12.88 o
  -5   4  35        2.20        6.06      8.17 o
  -4   4  35        7.80        4.55      9.45 o
  -3   4  35       11.66        4.04      8.80 o
  -2   4  35       23.54       30.86     10.69 o
  -1   4  35       10.51        7.71      8.65 o
   0   4  35       62.26       48.49     12.18 o
   1   4  35       10.68        5.77      5.89 o
   2   4  35       27.99       32.62      8.93 o
   3   4  35       11.89        7.27      7.44 o
   4   4  35        7.48        5.64      6.79 o
   5   4  35        2.99       10.77      8.38 o
  -4   5  35       43.73       22.03     10.04 o
  -3   5  35       32.56       34.08     11.31 o
  -2   5  35      126.86      130.09     13.57 o
  -1   5  35       30.30       19.09     11.05 o
   0   5  35      219.20      211.37     17.46 o
   1   5  35       26.21       24.56     11.02 o
   2   5  35      123.98       99.45     10.84 o
   3   5  35       33.90       30.76      9.90 o
   4   5  35       43.31       41.34      9.66 o
  -3   6  35        8.03        4.75      9.54 o
  -2   6  35      115.08      107.23     15.82 o
  -1   6  35       75.80       75.68     13.16 o
   0   6  35      302.86      325.63     18.96 o
   1   6  35       72.69       54.69     15.77 o
   2   6  35      118.14      131.66     15.42 o
   3   6  35        5.12        1.83      8.10 o
   0   0  36      545.92      565.98     19.66 o
   1   0  36       21.21       18.14      7.15 o
   2   0  36      256.42      291.18     10.68 o
   3   0  36       37.83       25.83      8.30 o
   4   0  36        2.09       -3.90      7.38 o
   5   0  36        9.12       13.29     10.49 o
   6   0  36       85.27      124.63     20.59 o
  -6   1  36       16.65       31.78     16.40 o
  -5   1  36      193.71      199.12     14.39 o
  -4   1  36       11.27        0.30      8.58 o
  -3   1  36      245.45      290.99     13.98 o
  -2   1  36        6.63        2.79      4.64 o
  -1   1  36      124.52      138.71      8.35 o
   0   1  36        6.48       14.11      6.70 o
   1   1  36      117.70      130.77      8.95 o
   2   1  36        6.24        6.96      6.69 o
   3   1  36      243.64      271.52     12.20 o
   4   1  36        8.46        8.66      6.11 o
   5   1  36      178.67      165.41     15.03 o
   6   1  36       17.28       20.29     16.26 o
  -5   2  36        2.78       -4.50      9.21 o
  -4   2  36       99.36      114.06     10.50 o
  -3   2  36       74.64       77.98      9.75 o
  -2   2  36      128.03      157.02     12.14 o
  -1   2  36        3.62       10.32      4.44 o
   0   2  36        1.28        1.64      3.46 o
   1   2  36        5.84        1.35      7.16 o
   2   2  36      131.99      153.29     15.16 o
   3   2  36       72.85       85.54     12.73 o
   4   2  36      101.04       72.38     11.06 o
   5   2  36        2.40       -2.17      7.03 o
  -5   3  36       28.71       21.69      8.54 o
  -4   3  36       28.40       32.33      9.50 o
  -3   3  36      196.81      207.81     13.72 o
  -2   3  36       53.36       65.19     11.97 o
  -1   3  36      242.50      256.35     14.87 o
   0   3  36       33.57       26.54      7.56 o
   1   3  36      215.66      230.71     10.69 o
   2   3  36       54.55       62.60      9.59 o
   3   3  36      180.89      192.61     12.52 o
   4   3  36       32.69       23.53      8.40 o
   5   3  36       32.38       27.54      8.86 o
  -4   4  36        2.42        9.40      8.06 o
  -3   4  36       26.10       14.50     12.51 o
  -2   4  36      175.18      190.01     14.82 o
  -1   4  36       87.52      102.02     13.05 o
   0   4  36      481.24      523.14     20.56 o
   1   4  36       92.26       94.87     10.16 o
   2   4  36      173.94      204.14     12.09 o
   3   4  36       28.56       26.10      8.13 o
   4   4  36        1.67       -3.21      6.76 o
  -3   5  36      118.12      126.37     14.40 o
  -2   5  36       12.71        5.34     10.42 o
  -1   5  36       64.42       72.44     13.42 o
   0   5  36       14.31       18.23     11.71 o
   1   5  36       57.32       37.22     13.63 o
   2   5  36        9.94        8.95      7.69 o
   3   5  36      116.25      130.88     15.53 o
  -2   6  36      107.87       64.70     16.21 o
  -1   6  36        4.72       15.47     10.78 o
   0   6  36        7.39        9.64     10.82 o
   1   6  36        6.42       11.36     11.52 o
   2   6  36      110.50       93.27     16.86 o
   1   0  37       21.71       14.92      6.35 o
   2   0  37      304.40      304.89     11.67 o
   3   0  37       91.89      112.78     12.05 o
   4   0  37      460.23      466.87     18.39 o
   5   0  37       10.99       11.90      9.50 o
  -5   1  37       25.62       17.82     10.00 o
  -4   1  37       15.41        5.90     11.63 o
  -3   1  37      132.27      150.25     11.25 o
  -2   1  37       81.90       78.01     10.44 o
  -1   1  37      270.46      267.95     10.89 o
   0   1  37        4.21        3.07      6.05 o
   1   1  37      255.81      259.09     11.05 o
   2   1  37       84.06       91.57     12.59 o
   3   1  37      134.36      146.25     11.49 o
   4   1  37       15.61       22.92      9.45 o
   5   1  37       19.11       30.77      9.91 o
  -5   2  37        8.36        8.94      9.99 o
  -4   2  37       22.50       22.15     11.30 o
  -3   2  37       46.27       46.61     10.03 o
  -2   2  37       20.41       27.81      8.20 o
  -1   2  37       30.01       31.51      8.85 o
   0   2  37      114.99      123.27      8.68 o
   1   2  37       34.73       30.11      8.51 o
   2   2  37       20.21       29.08      9.18 o
   3   2  37       49.02       48.61     10.41 o
   4   2  37       24.83       19.82      9.07 o
   5   2  37        8.69        8.83      7.81 o
  -4   3  37        5.86        9.42      8.09 o
  -3   3  37       58.28       62.28     12.10 o
  -2   3  37       35.76       49.37     11.60 o
  -1   3  37       55.97       58.66     13.78 o
   0   3  37       30.36       19.91      9.97 o
   1   3  37       56.03       49.36      8.71 o
   2   3  37       32.30       25.21      8.59 o
   3   3  37       59.27       74.52     10.22 o
   4   3  37        3.18        5.27      7.26 o
  -4   4  37      335.95      333.27     22.82 o
  -3   4  37       72.87       58.90     13.02 o
  -2   4  37      205.50      230.41     17.89 o
  -1   4  37       68.69       49.97     11.40 o
   0   4  37      133.07      118.01     19.82 o
   1   4  37       66.91       43.70     13.68 o
   2   4  37      216.38      261.62     13.03 o
   3   4  37       73.78       69.40     10.09 o
   4   4  37      337.53      340.21     15.19 o
  -3   5  37       15.69       -9.97     32.91 o
  -2   5  37       41.44       46.06     12.80 o
  -1   5  37      130.40      133.61     14.20 o
   0   5  37       82.32       67.75     13.38 o
   1   5  37      139.79      137.91     25.28 o
   2   5  37       51.00       54.48     13.30 o
   3   5  37       21.37       16.82     13.73 o
   0   0  38        0.03        6.38     11.76 o
   1   0  38        1.11       -1.02      4.93 o
   2   0  38        2.24        3.48      6.16 o
   3   0  38        6.64        4.29      8.88 o
   4   0  38        2.74        5.45      8.72 o
   5   0  38        0.07       -4.89     12.68 o
  -5   1  38        5.20       14.86     14.73 o
  -4   1  38       27.28       34.55     11.39 o
  -3   1  38       10.26        6.36      8.62 o
  -2   1  38       70.73       80.76      9.58 o
  -1   1  38      157.61      175.20     14.88 o
   0   1  38       23.98       25.81      7.55 o
   1   1  38      163.30      184.94     12.12 o
   2   1  38       67.99       67.49     10.20 o
   3   1  38        8.45        5.64      6.88 o
   4   1  38       23.53       23.20     10.38 o
   5   1  38        5.86        8.63     14.09 o
  -4   2  38      413.27      433.86     20.04 o
  -3   2  38       46.69       48.75     12.66 o
  -2   2  38      186.85      204.45     14.23 o
  -1   2  38       62.21       63.88     12.13 o
   0   2  38        0.18        0.99      4.48 o
   1   2  38       60.30       49.08      8.79 o
   2   2  38      166.33      202.98     11.18 o
   3   2  38       47.86       43.37      9.23 o
   4   2  38      425.75      427.63     18.07 o
  -4   3  38        7.43        4.86      8.17 o
  -3   3  38       28.35       22.28     10.91 o
  -2   3  38       10.18       11.42     10.31 o
  -1   3  38      244.93      260.97     17.51 o
   0   3  38       39.49       43.26     12.05 o
   1   3  38      248.66      264.62     11.00 o
   2   3  38       12.02        8.15      7.95 o
   3   3  38       25.84       26.37      9.70 o
   4   3  38        8.91       11.12      8.19 o
  -3   4  38        4.64        3.51      9.63 o
  -2   4  38       15.79       15.30     10.44 o
  -1   4  38        0.82        3.01      9.81 o
   0   4  38        7.33        7.62     10.16 o
   1   4  38        0.64       11.78      9.96 o
   2   4  38       17.36       15.81      8.19 o
   3   4  38        4.10       -0.81      6.96 o
  -1   5  38       41.96       39.36     12.29 o
   0   5  38       26.41       32.43     12.58 o
   1   5  38       43.70       29.86     13.36 o
   1   0  39      122.43      131.14     12.35 o
   2   0  39       84.41      102.20     15.61 o
   3   0  39        2.20        6.78      9.70 o
   4   0  39      199.10      192.95     16.63 o
  -4   1  39       45.06       54.95     11.32 o
  -3   1  39       29.36       38.80     10.88 o
  -2   1  39        8.16        5.42      7.12 o
  -1   1  39      295.34      315.36     14.15 o
   0   1  39        0.22        7.24      5.88 o
   1   1  39      293.37      321.32     14.64 o
   2   1  39       10.84        5.28      7.34 o
   3   1  39       30.26       18.11     11.30 o
   4   1  39       44.99       45.25     11.03 o
  -4   2  39        8.63        2.30     11.48 o
  -3   2  39       33.83       37.80      9.86 o
  -2   2  39       89.89       67.33     13.46 o
  -1   2  39        9.64       11.11      9.30 o
   0   2  39      167.34      177.56     15.49 o
   1   2  39       11.99       13.58      7.12 o
   2   2  39       98.20       98.30     10.36 o
   3   2  39       31.78       32.37      8.41 o
   4   2  39       11.78       19.72      9.14 o
  -3   3  39       43.38       52.38     11.69 o
  -2   3  39       97.91       99.51     15.35 o
  -1   3  39       38.92       47.73     11.35 o
   0   3  39        1.27       -3.34      8.53 o
   1   3  39       34.08       30.13     14.03 o
   2   3  39      106.81      101.20      9.97 o
   3   3  39       46.33       36.03      9.80 o
  -2   4  39       65.18       62.94     14.43 o
  -1   4  39       47.67       44.24     12.37 o
   0   4  39       30.55       34.21     13.71 o
   1   4  39       53.15       44.84     13.71 o
   2   4  39       66.64       58.14     13.11 o
   0   0  40      276.81      295.33     16.44 o
   1   0  40       16.10       21.10      8.36 o
   2   0  40      121.17      149.60     20.29 o
   3   0  40        2.95        7.50      8.82 o
  -3   1  40      118.41      132.21     14.65 o
  -2   1  40       29.33       19.06     10.24 o
  -1   1  40      151.45      177.97     11.56 o
   0   1  40        3.27        5.37      7.10 o
   1   1  40      143.20      164.49     12.21 o
   2   1  40       29.61       19.42      9.16 o
   3   1  40      113.80      107.02     15.78 o
  -3   2  40        1.62        7.57     10.32 o
  -2   2  40       57.73       66.67     12.18 o
  -1   2  40        8.99       17.70     10.79 o
   0   2  40        0.05        2.03      7.25 o
   1   2  40        7.90        7.02      6.69 o
   2   2  40       60.13       53.00      9.39 o
   3   2  40        2.50        6.51      7.24 o
  -2   3  40        5.51        7.36      9.68 o
  -1   3  40      112.41      141.62     13.83 o
   0   3  40        0.13       15.02     10.55 o
   1   3  40      110.18       87.83     15.64 o
   2   3  40        4.29       10.27      7.23 o
   1   0  41       12.18       17.36     10.22 o
   2   0  41      115.81      162.75     26.45 o
  -2   1  41       37.07       27.36     12.12 o
  -1   1  41       20.02       21.07      7.58 o
   0   1  41      103.55      111.26     28.41 o
   1   1  41       14.83       13.46      8.49 o
   2   1  41       36.08       22.92     10.84 o
  -1   2  41       20.68       14.01      9.52 o
   0   2  41      285.92      310.71     18.21 o
   1   2  41       17.44       12.23     11.53 o
 
